# Supplementary material for: DNA methylation and chromatin accessibility predict age in the domestic dog
Source: Aging Cell. 2024 Jan 23;23(4):e14079. doi: 10.1111/acel.14079 (PMC11019125; doi:10.1111/acel.14079)
Supplement: Supplementary file 1 — Data S1. [file ACEL-23-e14079-s002.csv]

Flow_ID	Study.LID..RRBS.	Study.DID..Extracted.DNA.	Breed	batch	total.reads	pct.tot.for.mill	Age..years.	Group	estimated_breed_weight_kg	notes	weight.cat	Grans	CD11b..Grans	Mono	CD14.CD11b..Mono	Lymph	CD21..B.cells	non.T.non.B	CD94..non.T.non.B	CD3..T.cells	CD94..T.cells	CD94..T.cells.1	CD4.T.cells	CD62L..CD4.T.cells	CD62L.CD44Lo.CD4.T.cells	CD62L.CD44Hi.CD4.T.cells	CD62L..CD4.T.cells.1	CD8.T.cells	CD62L..CD8.T.cells	CD62L.CD44Lo.CD8.T.cells	CD62L.CD44Hi.CD8.T.cells	CD62L..CD8.T.cells.1	DN.T.cells	CD62L..DN.T.cells	CD62L.CD44Lo.DN.T.cells	CD62L.CD44Hi.DN.T.cells	CD62L..DN.T.cells.1	DP.T.cells	CD62L..DP.T.cells	CD62L.CD44Lo.DP.T.cells	CD62L.CD44Hi.DP.T.cells	CD62L..DP.T.cells.1	date_of_draw	breed	birth_year	year_certainty	birth_month	month_certainty	sex
627	LID_105239	DID_1004206	American Cocker Spaniel	5	61706872	0.016	2	sporting	11.36363636		medium	9.93	90.7	11.8	65.8	74.1	24.9	7.78	9.39	62.7	2.1	97.7	59.9	28.2	27	1.53	70.4	19.3	27.4	27.4	0.28	70	20.5	24.3	20.4	4.16	73.5	0.33	13.5	12.2	2.7	85.1	7/16/18	American Cocker Spaniel	2016	certain	April	certain	spayed female
583	LID_105582	DID_1004200	Australian Cattle Dog	4	66978856	0.015	10	herding	24.09090909		large	26.6	99.8	29.5	87.7	38.6	7.59	3.1	5.8	81.9	3.92	95.5	28.3	32.9	6.79	26.7	66.5	60.3	10	3.26	7.03	89.7	10.9	23.7	5.15	18.9	76	0.54	15.8	0	17.1	82.9	5/7/18	Australian Cattle Dog	2008	certain	December	certain	spayed female
616	LID_105236	DID_1004253	Australian Shepherd	3	31179124	0.032	5	herding	22.72727273		large	12.8	97.5	25.9	75.4	50.7	13.8	13.1	2.6	68.2	2.85	96.6	39.5	34	33	1.44	65.6	43.8	48.6	49.1	0.19	50.7	16	22.8	18.4	4.62	76.9	0.68	30.2	26.7	3.96	69.3	7/16/18	Australian Shepherd	2013	certain	November	certain	castrated male
501	LID_105260	DID_1004263	Australian Shepherd	1	90157326	0.011	8	herding	22.72727273		large	58.2	97.8	5.38	61.6	32.2	20.6	7.38	6.2	63.6	1.95	97.9	66.6	46.8	30.1	17.1	52.8	14.6	25.8	21.8	4.11	73.8	17.9	37.7	24.7	13.4	61.3	0.82	33.1	16.1	16.9	66.9	4/16/18	Australian Shepherd	2010	certain	October	certain	castrated male
510	LID_105599	DID_1004269	Australian Shepherd	1	55431266	0.018	1	herding	22.72727273		large	5.72	96.5	13.7	60.6	76.3	12.9	14.2	0.65	67	1.04	98.8	60.5	53.8	45.1	9.11	45.4	18.4	57	55.4	1.86	42.5	20.5	36.3	18.5	18	62.9	0.6	34.3	15.7	19.1	65.2	4/16/18	Australian Shepherd	2017	certain	February	certain	castrated male
592	LID_105605	DID_1004174	Australian Shepherd	4	29999916	0.033	2	herding	22.72727273		large	14.9	91.8	6.91	52.6	74.1	11.3	9.26	1.51	75.2	2.96	96.8	31.7	41.6	34.6	7.38	58	43.6	23	20.9	2.39	76.7	24	14.1	8.18	6.15	85.6	0.6	21.5	13.1	8.76	78.1	6/4/18	Australian Shepherd	2016	certain			intact female
503	LID_105262	DID_1004265	Australian Shepherd	1	23218560	0.043	2	herding	22.72727273		large	11.6	99	6.9	53.6	78.6	8.24	13.1	3.88	68.7	3.74	95.9	64.6	7.28	4.68	2.95	92.3	15.7	2.51	1.83	0.87	97.2	19.2	6.7	2.77	4.24	92.6	0.45	10.9	0	10.9	89.1	4/16/18	Australian Shepherd	2016	certain	October	certain	castrated male
564	LID_105606	DID_1004176	Blood Hound	4	35251802	0.028	12	sporting	43.18181818		large	30.1	98.9	14.5	69.9	44.6	24.9	6.12	11.8	60.6	4.78	94.8	51	39.1	19.9	20.1	60	32.1	29.5	22.9	7.36	69.7	16.2	27	16.2	11.3	72.5	0.75	25.6	6.41	19.2	74.4	4/30/18	Blood Hound	2006	estimated	April	estimated	spayed female
629	LID_105610	DID_1004252	Border Collie	3	30577172	0.033	12	herding	17.04545455		medium	9.19	98.6	24.2	68	61.4	3.87	15.2	3.21	77.4	4.82	94.7	42.9	12	4.34	8.02	87.6	41.2	22.3	7.26	15.6	77.1	14.9	10.9	2.66	8.63	88.6	0.96	13.2	1.2	12.6	86.2	7/16/18	Border Collie	2006	certain	July	certain	spayed female
507	LID_105264	DID_1004267	Border Collie	1	20942660	0.048	11	herding	17.04545455		medium	8.71	98.1	11.4	73.9	73.2	3.16	5.69	0.54	86.7	2.84	96.8	19.5	26.2	22.3	4.31	73.3	67.7	23.9	22.7	1.57	75.3	10.3	16.5	10.6	6.28	82.3	2.54	6.54	2.75	3.79	93.5	4/16/18	Border Collie	2007	certain	September	certain	spayed female
508	LID_105579	DID_1004268	Border Collie	1	23243080	0.043	3	herding	17.04545455		medium	21.9	97.9	14.2	53.7	56	5.32	7.06	19.3	82.3	14.7	83.8	40.1	16.9	11.2	6.17	82.6	42.7	31.9	28	4.55	67.3	15.3	22.4	7.42	15.3	77.1	1.91	12.3	4.04	8.44	87.3	4/16/18	Border Collie	2009	certain	November	certain	castrated male
578	LID_105608	DID_1004216	Border Collie	6	46810436	0.021	2	herding	17.04545455		medium	14.3	94.2	7.39	39.3	69.6	11.7	13.1	1.81	71.1	5.02	94.6	66.4	33.4	32.1	1.93	65.8	17.4	18.6	18.4	0.74	80.5	14.6	24.7	20.2	5.1	73.4	1.56	13.3	10.3	2.95	86.7	5/7/18	Border Collie	2016	certain	October	certain	spayed female
506	LID_105263	DID_1004266	Border Collie	1	168512830	0.006	2	herding	17.04545455		medium	1.99	94	9.31	46.7	84.3	8.72	8.86	23.1	74.1	5.36	94.2	54.9	16.7	16.5	0.71	82.6	24.1	11.6	11.7	0.25	87.8	18.5	20.8	17.8	3.45	78.1	2.52	9.83	8.8	1.35	89.9	4/16/18	Border Collie	2016	certain	April	certain	spayed female
502	LID_105261	DID_1004264	Border Collie	1	215918762	0.005	5	herding	17.04545455		medium	21.8	97.1	4.05	45.2	67.8	10.3	6.42	7.93	72.9	3.95	95.8	52.1	10.9	7.28	4.05	88.7	26.3	4.3	3.63	0.96	95.3	20.6	15.7	5.77	10.3	83.6	1.04	9	4.67	4.67	90.7	4/16/18	Border Collie	2013	certain	July	certain	spayed female
534	LID_105607	DID_1004198	Borzoi	4	29301784	0.034	1	sighthound	39.77272727		large	2.68	98.8	29.2	81.8	64.4	39.4	4.19	7.46	54.5	8.22	91.1	51.1	53.6	50	4.16	45.9	31.5	44.4	44.2	0.6	55.2	16.9	39.2	30.2	9.24	60.6	0.5	19.4	13.8	5.61	80.6	4/23/18	Borzoi	2017	certain	March	certain	intact female
571	LID_105257	DID_1004203	Boxer	5	40909210	0.024	9	brachycephalic	27.27272727		large	19.8	89.7	13	52	54.6	7.21	15.7	12.8	65.9	11.3	88.2	60.3	39.5	36.8	3.69	59.2	25.7	19.7	19.2	1.07	79.5	13.2	24.9	17.2	8.19	72.7	0.86	32.9	25.9	8.24	65.9	4/30/18	Boxer	2009	certain	February	certain	castrated male
546	LID_105238	DID_1004173	Boxer	4	34298402	0.029	5	brachycephalic	27.27272727		large	37.3	99.8	11.2	58.7	47.4	38.5	11.1	40.5	44.6	16.7	82.7	53.5	43.1	12	31.9	56.1	28.8	29.7	18.8	11.3	69.9	16.8	20.6	5.15	15.5	79.3	0.83	23.1	1.28	21.8	76.9	4/23/18	Boxer	2013	certain	August	certain	castrated male
565	LID_105213	DID_1004248	Cavalier King Charles Spaniel	2	29576020	0.034	7	brachycephalic	7.045454545		small	54	99.9	14.2	71.3	26.5	8.74	5.7	22.2	78.6	13.8	84.9	35.1	21.9	7.01	15.1	77.9	41.7	20	13.4	7.16	79.4	20.3	16.8	2.98	14.1	82.9	2.83	21.4	0.48	21.4	78.1	4/30/18	Cavalier King Charles Spaniel	2011	certain	January	certain	spayed female
582	LID_105255	DID_1004177	Dachshund	4	39318536	0.025	4	chondrodysplastic	10.90909091		medium	35.6	95.4	8.09	60.3	51.1	8.34	8.29	15.2	76.9	4.1	95.7	53.6	22.2	17.9	4.62	77.5	21.9	15.7	12	3.87	84	23.6	19	9.91	9.42	80.6	0.92	15.4	8.82	6.62	84.6	5/7/18	Dachshund	2014	estimated	March	estimated	spayed female
526	LID_105581	DID_1004199	Dachshund	4	52351126	0.019	10	chondrodysplastic	10.90909091		medium	4.51	89.1	6.98	37.2	84.9	3.24	8.43	4.98	76	2.33	97.2	64.2	30	19.8	11	69.2	18.1	29.8	23.7	6.49	69.7	15.4	30.2	14.2	16.7	69.1	2.29	15.5	0.43	15.3	84.3	4/30/18	Dachshund	2008	certain	January	certain	spayed female
525	LID_105611	DID_1004273	Dachshund	1	14765630	0.068	3	chondrodysplastic	10.90909091		medium	5.15	96.1	11.8	74	76.1	6.46	5.13	5.01	82.6	5.5	93.9	57.1	55.8	48	8.36	38.4	18.9	57.2	52.3	5.5	37.4	23.4	35.9	28.6	7.69	50.3	0.69	55.9	33.2	22.7	44.1	4/23/18	Dachshund	2015	certain	December	certain	spayed female
527	LID_105266	DID_1004274	Dachshund	1	62420396	0.016	8	chondrodysplastic	10.90909091		medium	17.4	96.2	12.4	37.7	66.8	14.6	6.28	18	67.6	3.68	95.9	62.6	41.1	41.4	0.18	58.2	20.7	35	35.3	0.026	64.1	15.8	36.7	36.7	0.48	61.6	0.85	30.8	31.1	0.64	68.3	4/23/18	Dachshund	2010	estimated	January	estimated	spayed female
591	LID_105588	DID_1004219	Dachshund	6	29648856	0.034	4	chondrodysplastic	10.90909091		medium	5.16	94.6	16.2	73	74	18.6	5.56	8.61	68.2	7.85	91.5	47.6	39.1	25.8	13.9	60.3	36.5	34.9	31.9	3.43	64.5	14.9	30.9	11.2	20	68.4	1.06	24.2	6.83	17.7	75.4	6/4/18	Dachshund	2014	certain	July	estimated	castrated male
520	LID_105601	DID_1004272	Dachshund	1	33273482	0.03	8	chondrodysplastic	10.90909091		medium	42.8	99.4	17.6	70.9	32.8	23	18.3	17.7	49.6	1.81	98	58.5	51.4	50.7	1.41	47.9	29.7	45.9	45.3	0.99	53.6	9.98	39.1	35.7	3.83	60.3	1.81	42.3	39.4	3.37	57.2	4/23/18	Dachshund	2010	certain	April	estimated	castrated male
530	LID_105243	DID_1004211	Dachshund	5	34100770	0.029	10	chondrodysplastic	10.90909091		medium	25.1	97.1	14.4	73.4	54	5.31	5.69	3.42	73.4	3.21	96.6	67.6	27.3	24.5	3.42	72.1	19.3	13.5	12	1.93	86.1	10.5	24.1	13.2	11.4	75.3	2.59	17.5	10	7.77	82.2	4/30/18	Dachshund	2008	certain	October	certain	spayed female
581	LID_105565	DID_1004197	Dachshund	4	30094636	0.033	13	chondrodysplastic	10.90909091		medium	52	95.8	8.14	57.6	33.8	7.16	8.95	2.27	74.5	1.03	98.9	42.5	46.8	44.9	2.31	52.8	35.8	31.4	30	2.08	67.7	20.3	40.8	28.8	12.3	57.2	1.45	27.6	21.4	7.39	71.2	5/7/18	Dachshund	2005	certain	June	certain	castrated male
617	LID_105578	DID_1004261	Doberman Pinscher	3	25904704	0.039	4	working	35		large	21.5	95	9.68	65.7	66.3	16.5	11.7	1.27	66.4	0.3	99.7	50.1	57.4	55.7	2.41	41.2	27.2	42.7	42.3	0.88	55.3	22.4	27.9	23.5	4.89	68.5	0.27	35.7	24	11.6	64.3	7/16/18	Doberman Pinscher	2014	certain	August	certain	castrated male
560	LID_105254	DID_1004254	Fox Terrier	3	29681454	0.034	8	terrier	7.272727273		small	4.01	66.5	12.5	76.2	74.3	17.8	5.68	20.3	60.1	9.43	89.9	44.3	37.6	35	2.98	60.8	37.3	40.2	39.5	1.32	57.8	17.3	30.1	24.2	6.14	66.6	1.16	21.8	16.8	5.71	77.1	5/7/18	Fox Terrier	2001	certain	June	certain	spayed female
555	LID_105212	DID_1004242	German Shepherd	2	65258272	0.015	8	working	31.81818182		large	36.4	98.9	15.8	80.3	43.1	6.64	9.13	23.1	76.5	8.74	90.6	40.3	29.1	19.2	10.4	70.4	40.7	24	20.7	3.75	75.6	17.1	25	7.87	17.4	74.7	1.88	100	8.22	11.6	80.1	4/30/18	German Shepherd	2010	certain	December	certain	castrated male
554	LID_105566	DID_1004202	German Shepherd	5	36870182	0.027	4	working	31.81818182		large	30.4	96.3	10.5	67.1	54.4	7.33	13.3	4.45	76.1	11.2	87.9	41.1	36.7	29.5	7.55	62.9	33.6	41.4	38.8	3.14	57.9	22.6	17	9.33	7.82	82.7	2.73	13	7.19	5.94	86.9	4/23/18	German Shepherd	2014	certain	April	certain	castrated male
535	LID_105592	DID_1004245	German Shepherd	2	29116786	0.034	4	working	31.81818182		large	11.8	97.4	36.8	76	44.6	9.53	15.8	9.95	71.2	12.4	86.6	52.8	46.3	46.6	0.26	53.1	27.4	40.5	40.8	0.039	59	18.7	26.4	25.9	0.67	73.3	1.18	23.5	24.5	0	75.5	4/23/18	German Shepherd	2014	certain	January	certain	intact male
611	LID_105602	DID_1004258	German Shorthair Pointer	3	26756164	0.037	7	sporting	26.13636364		large	16.4	97.5	27.3	79.6	48.3	17.7	11.2	1.97	57.9	2.08	97.7	53.1	38.3	34.2	4.56	61.3	33.8	30.3	29.1	1.85	69	11.7	32.1	23.2	9.2	67.5	1.39	15.5	10.8	4.69	84.5	6/25/18	German Shorthair Pointer	2011	certain	December	certain	castrated male
552	LID_105594	DID_1004255	Golden Retriever	3	31719510	0.032	2	sporting	29.54545455		large	20.5	98	7.59	58.4	69.9	19.6	4.71	5.13	71.5	9.54	90.1	68	61.8	51.3	10.6	38	18.3	51.3	49.6	1.93	48.5	13	42.4	29.8	12.8	57.4	0.71	44.2	22.3	21.9	55.8	4/23/18	Golden Retriever	2016	certain	June	certain	spayed female
575	LID_105567	DID_1004204	Golden Retriever	5	35710990	0.028	13	sporting	29.54545455		large	4.08	97.3	10.6	73.7	75.9	2.83	3.17	7.07	85.3	1.61	98.3	40.6	26.7	21.4	5.81	72.8	41.7	31.6	25.7	6.51	67.8	16.8	24.6	10.6	14.4	74.9	0.9	40.5	29.6	11.1	59.3	5/7/18	Golden Retriever	2005	certain	February	certain	castrated male
628	LID_105593	DID_1004249	Great Dane	2	29094654	0.034	4	working	68.18181818		large	13.7	98.6	21.3	74.4	62	5.04	13.3	8.23	77.3	13.1	86	58.7	17.2	11.3	6.36	82.2	25.7	14.4	12.4	2.46	84.8	14.5	11	5	6.17	88.5	1.15	13.6	5.43	8.7	85.9	7/16/18	Great Dane	2014	certain	March	certain	spayed female
545	LID_105253	DID_1004250	Great Dane	2	31103742	0.032	1	working	68.18181818		large	7.38	96.3	13.1	62	72.4	10.8	9.45	39.9	77.9	19.2	80.3	59.9	19.9	20.3	0.067	79.5	28	8.69	8.84	0.042	90.7	11.9	19.5	19.6	0.32	79.8	0.18	21.8	20.5	1.28	78.2	4/23/18	Great Dane	2017	certain	June	certain	spayed female
553	LID_105245	DID_1004224	Great Dane	6	39994838	0.025	5	working	68.18181818		large	9.03	98.6	32.5	81.9	51.3	12.1	10.8	22.1	73.1	16.1	82.4	42.2	23.7	4.36	19.7	76	37.8	19.4	5.25	14.7	80	18.9	15.8	1.32	14.7	83.9	1.09	10.8	1.2	9.64	89.2	4/23/18	Great Dane	2013	certain	August	certain	spayed female
517	LID_105580	DID_1004175	Greyhound	4	47777220	0.021	7	sighthound	27.27272727		large	53.5	87.2	4.9	32.4	36	11.8	22.3	6	60.2	2.19	97.7	19.3	13.9	11.3	2.7	85.7	68.6	8.09	8.12	0.17	90.7	8.42	15.5	10.3	5.79	81.6	3.7	6.96	6.23	1.1	92.7	4/16/18	Greyhound	2011	certain	May	certain	spayed female
513	LID_105564	DID_1004171	Greyhound	4	24735056	0.04	13	sighthound	27.27272727		large	2.44	68.8	9.64	53.8	82	4.18	5.69	34.1	84.3	3.58	96.1	42.9	5.61	0.84	4.83	94.3	38.1	8.18	3.67	4.76	91.6	18.2	7.66	0.57	7.2	92.2	0.8	18.5	0	18.5	81.5	4/16/18	Greyhound	2005	certain	January	certain	spayed female
514	LID_105598	DID_1004260	Greyhound	3	31890198	0.031	7	sighthound	27.27272727		large	0.96	86.3	5.64	35.9	91.3	9.67	19.4	69	63	1.05	98.8	45.4	36	26.5	9.72	63.8	40.8	17.2	15.7	1.6	82.7	13.2	32.1	19.2	13.4	67.4	0.69	20.3	6.17	14.1	79.7	4/16/18	Greyhound	2011	certain	May	certain	castrated male
618	LID_105240	DID_1004207	Irish Wolfhound	5	36558796	0.027	3	hound	64.77272727		large	2.58	99.6	16.3	66.8	71.3	15.6	7.56	6.53	74.6	1.99	97.8	64.5	57.1	53.3	4.16	42.5	19.2	44.4	42.6	2.14	55.3	15.3	37.4	28.4	9.24	62.3	0.95	25.7	16.7	9.48	73.8	7/16/18	Irish Wolfhound	2015	certain	April	certain	castrated male
516	LID_105265	DID_1004271	Italian Greyhound	1	29002478	0.034	5	sighthound	5		small	5.22	90.4	12.5	74.5	77.3	9.23	11.2	5.73	71.7	4.64	94.9	64.5	30.2	28.2	2.41	64.8	20.9	34.2	33.1	1.64	58.4	14.2	23.5	20.4	3.52	66	0.49	19.1	13.2	5.92	79.6	4/16/18	Italian Greyhound	2013	certain	September	certain	spayed female
533	LID_105596	DID_1004257	Italian Greyhound	3	26999570	0.037	7	sighthound	5		small	7.19	98.5	35.5	75.1	51	10.5	17.2	7.22	62.5	7.84	91.6	56.3	27.6	16.4	11.6	72	19.5	28.5	22.1	6.76	71.2	23	22.7	8.7	14.2	77.1	1.29	24.2	8.24	17.6	74.2	4/23/18	Italian Greyhound	2011	certain	December	certain	spayed female
515	LID_105600	DID_1004270	Italian Greyhound	1	21712298	0.046	10	sighthound	5		small	1.51	85	9.72	49.4	82.7	7.53	25.7	7.37	63.7	3.65	95.9	55.9	27	26.5	0.84	72.6	27.5	19.7	19.4	0.55	79.9	15	18.7	16.8	2.26	80.6	1.6	22.2	17	5.39	77.6	4/16/18	Italian Greyhound	2008	certain	February	certain	castrated male
580	LID_105595	DID_1004256	Jack Russell Terrier	3	25099648	0.04	2	terrier	6.818181818		small	21	96.4	10.8	68	58.9	10.4	14.2	0.76	70.2	0.59	99.3	45.4	28.1	27.2	1.62	71.1	42.4	12.1	12.3	0.045	87.5	11.7	22.8	20.5	2.95	76.2	0.39	20.4	17.6	3.52	78.9	5/7/18	Jack Russell Terrier	2016	certain	March	estimated	spayed female
519	LID_105587	DID_1004218	Labrador Retriever	6	66891680	0.015	14	sporting	30.68181818		large	15.7	97.7	18.2	72.3	61.8	8.63	6.4	0.55	77.7	9.56	89.9	30.6	26.5	15.8	11	73.1	36.4	38.7	35.5	3.54	60.8	32.7	48.6	12.8	36.3	50.8	0.3	26.2	14.3	11.9	73.8	4/23/18	Labrador Retriever	2004	certain	March	certain	castrated male
619	LID_105591	DID_1004244	Labrador Retriever	2	28724378	0.035	8	sporting	30.68181818		large	2.06	97.3	14.6	80.5	75.2	11.7	5.94	19.6	78.8	2.48	97.3	49.3	46.6	44.3	2.79	52.9	35.5	37.3	36.8	1.05	62.1	14.5	33.9	26.4	7.82	65.8	0.59	44.8	40	4.78	55.2	7/16/18	Labrador Retriever	2010	certain	March	certain	castrated male
610	LID_105568	DID_1004210	Labrador Retriever	5	28800648	0.035	4	sporting	30.68181818		large	7.11	96.5	18.1	74.7	65.1	15	6.9	24.5	74	5.03	94.5	55.5	41.3	39.9	1.99	58	28.8	35.4	35.5	0.44	63.9	15.4	26.2	21.8	4.71	73.2	0.29	28.7	25.9	3.7	70.4	6/25/18	Labrador Retriever	2014	certain	August	certain	spayed female
561	LID_105244	DID_1004217	Labrador Retriever	6	58834032	0.017	10	sporting	30.68181818		large	16.6	98.8	14.6	58.1	58.7	7.07	7.3	18.6	80.4	1.66	98.1	38.9	29.7	29.3	0.85	69.7	47.9	17.6	18	0.21	81.6	11.8	19.6	17.7	2.34	79.3	1.41	26.2	25.5	0.99	73.5	4/30/18	Labrador Retriever	2008	estimated	November	estimated	castrated male
573	LID_105597	DID_1004259	Labrador Retriever	3	28200186	0.035	12	sporting	30.68181818		large	11.3	94.6	11.5	41.4	69.5	4.35	19.5	0.85	71.3	1.6	98.3	55.2	34.9	20.6	14.7	64.1	29.5	7.79	5.62	2.35	91	14.6	26.2	13.3	13	67.8	0.72	25	5.77	19.2	75	5/7/18	Labrador Retriever	2006	certain	August	certain	castrated male
512	LID_105251	DID_1004240	Mini Australian Shepherd	2	31233844	0.032	3	herding	11.3398	from google search	medium	4.51	91.1	9.67	36.1	74.9	7.71	12.8	7.12	71.1	3.63	95.9	50.8	43.9	44.1	0.29	55.6	35.1	28.4	28.7	0.19	71	13.1	29.9	27.5	2.77	69.6	1.07	24.4	23.1	2.03	74.9	4/16/18	Mini Australian Shepherd	2015	certain	January	certain	spayed female
531	LID_105241	DID_1004208	Mini Dachshund	5	49471536	0.02	12	chondrodysplastic	4.318181818		small	6.56	96.8	24.6	83	64.2	12.8	6.29	4.06	70.4	1.29	98.6	45.8	48.7	43	6.14	50.8	24.7	42	37.8	4.49	57.7	26.9	48.1	30	18.5	51.4	2.54	44.4	22.6	22.4	55	4/23/18	Mini Dachshund	2006	certain	August	estimated	castrated male
600	LID_105584	DID_1004205	Mini Poodle	5	41755316	0.024	5	toy	6.136363636		small	3.43	88.3	12.3	64.7	77.8	8.52	13.9	54.4	69.4	15.3	83.8	54.9	33.3	32.2	1.52	66.2	27.5	22.1	22.3	0.36	77.3	16.1	17.4	16.3	1.35	82.2	1.45	17.1	13.1	5.56	81.3	6/25/18	Mini Poodle	2013	certain	January	certain	spayed female
609	LID_105242	DID_1004209	Mini Schnauzer	5	49946028	0.02	8	terrier	7.045454545		small	13.1	97.3	18.9	65.4	63.4	10.3	9.1	3.92	74.5	9.66	88.4	51.8	16.7	14.5	2.69	82.3	34.3	18.1	17.2	1.38	81	12.9	16.9	10.9	6.31	81.6	0.92	16.6	12.7	5.24	81.7	6/25/18	Mini Schnauzer	2010	certain	August	certain	spayed female
551	LID_105256	DID_1004178	Mini Schnauzer	4	30870492	0.032	9	working background	7.045454545		small	16.5	98.3	10.4	61.5	68.8	13.5	9.33	3.02	70	2.8	97	43.5	27.5	16.5	11.3	72	45	28.8	19.3	9.94	70.5	10.9	17.9	11	7.26	81.2	0.51	14.5	2.33	12.8	84.9	4/23/18	Mini Schnauzer	2009	certain	October	certain	spayed female
550	LID_105583	DID_1004201	Mini Schnauzer	5	46941322	0.021	3	working background	7.045454545		small	6.54	97.4	21.7	74.1	67.1	6.78	5.12	4.48	83.2	10.1	88.7	37.3	38.2	36	2.85	61.1	44.7	28.3	28.7	0.37	70.9	17.7	18.3	13.2	5.45	81.2	0.28	20.2	17.9	3.57	78.6	4/23/18	Mini Schnauzer	2015	certain	July	certain	spayed female
566	LID_105609	DID_1004222	Pit Bull	6	30030684	0.033	13	terrier	27.27272727		large	19	93.4	11.2	46.5	65.1	11.7	24	4.86	59.2	1.51	98.1	47.3	32.6	15.8	17.2	67	34.4	21.7	13.8	8.69	77.5	17	41	6.28	35.2	58.2	1.4	25.2	3.78	21.4	74.8	4/30/18	Pit Bull	2005	certain	February	certain	spayed female
613	LID_105585	DID_1004213	Pit Bull	6	46370280	0.022	8	terrier	27.27272727		large	8.51	97.4	22.4	59.9	60.2	16.8	21	6.12	52.7	3.06	96.7	65.8	48.5	40.4	8.43	51	13.1	37.9	35.4	2.82	61.6	20.1	30.1	15.7	14.8	69.3	0.94	41.2	28	14.3	57.7	6/25/18	Pit Bull	2010	certain	November	certain	castrated male
574	LID_105252	DID_1004247	Pomeranian	2	24452146	0.041	10	toy	2.272727273		small	7.21	91.6	9.64	63.9	78.8	11.4	19.5	5.55	64.5	11.6	88	51.4	36	29.9	6.51	63.3	34.5	27.5	24.8	3.11	71.8	13.3	38.7	19.5	19.5	60.1	0.88	27	11.5	16.3	72.2	5/7/18	Pomeranian	2008	certain	October	estimated	castrated male
562	LID_105235	DID_1004243	Portuguese Pointer	2	22170374	0.045	10	sporting	27.27272727	used weight of English Pointer	large	3.62	89.9	11.1	71.2	79.2	5.7	6.65	6.86	79.1	6.24	93.6	43.8	29.9	27.5	3.1	69.4	46.1	29.5	27.7	2.38	69.9	9.3	22.9	15.6	7.87	76.6	0.85	10.3	5.31	5.57	89.1	4/30/18	Portuguese Pointer	2008	certain	May	certain	spayed female
605	LID_105237	DID_1004262	Pug	3	66255668	0.015	6	toy	7.272727273		small	1.14	67.9	28.8	75.1	60.2	19.1	17.1	2.93	55.4	3.22	96.5	54.2	29.5	29.8	0.37	69.7	27.2	15.4	15.7	0.13	83.8	18.2	19.1	18.8	0.83	79.8	0.53	18.2	18.2	0.91	80.9	6/25/18	Pug	2012	certain	March	certain	spayed female
504	LID_105258	DID_1004220	Pug	6	34107648	0.029	11	brachycephalic	7.272727273		small	7.26	98.7	29.2	69.5	52.4	11.8	15	8.79	65.5	5.47	94.1	46.3	25.5	2.87	23.2	74	30.7	29	2.94	26.7	70.4	22.2	29	0.86	28.5	70.5	0.83	29.5	4.92	26.2	68.9	4/16/18	Pug	2007	certain	April	certain	castrated male
590	LID_105571	DID_1004221	Rat Terrier	6	29594754	0.034	10	terrier	7.5		small	7.52	93.5	12	71.7	75.8	17.9	4.7	10.1	70.4	12.5	87.1	44.3	25.8	19.6	6.59	73.7	32.6	28.3	23	5.73	71	22.1	21.4	16.3	5.42	77.6	0.94	19	7.59	11.4	81	5/7/18	Rat Terrier	2008	estimated	August	estimated	castrated male
586	LID_105590	DID_1004241	Rat Terrier	2	28585348	0.035	16	terrier	7.5		small	13.5	97.9	23.9	80.7	56.8	15.1	15.2	6.9	57.2	2.03	97.8	59.4	27.1	19.8	7.77	72.4	32	19.3	15	4.78	80.1	6.71	25.7	11.6	14.7	73.6	1.84	12.2	5.62	7.03	87.3	5/7/18	Rat Terrier	2001	certain	December	certain	spayed female
585	LID_105603	DID_1004251	Rat Terrier	3	30110118	0.033	10	terrier	7.5		small	3.05	82.3	9.35	67	74.9	19.6	14	11	57.8	2.93	96.9	50.4	25.6	23.7	2.36	73.8	36.1	22.5	21.1	2.02	76.7	12.1	24.9	20.5	4.66	74.6	1.39	9.96	6.9	3.07	90	5/7/18	Rat Terrier	2008	certain	October	certain	spayed female
614	LID_105211	DID_1004239	Rhodesian Ridgeback	2	29054878	0.034	2	hound	35.22727273		large	48.1	91.4	6.48	57	42.1	24.7	6.09	2.41	65.3	3.83	95.8	52.2	39.4	34.9	4.96	60.1	24.9	34.6	33.6	1.35	64.7	22.6	17.2	11.5	5.94	82.3	0.34	24.7	16.5	8.24	75.3	6/25/18	Rhodesian Ridgeback	2016	certain	July	certain	spayed female
505	LID_105586	DID_1004214	Rough-coated Collie	6	40151980	0.025	6	herding	27.27272727	used weight of "Collie"	large	3.93	97.1	21.2	69	56.8	8.13	14.3	0.37	70.9	2.76	96.6	33	8.46	1.98	6.69	91.3	30.4	3.79	0.94	3.06	96	36.1	4.24	0.38	3.98	95.6	0.4	13.5	3.85	9.62	86.5	4/16/18	Rough-coated Collie	2012	estimated	June	estimated	castrated male
612	LID_105569	DID_1004212	Schnoodle	5	43955634	0.023	4	F1 hybrid	4.53	from google search	small	17	97.4	31.1	73	46.9	25.3	9.53	8.19	60.2	10	89.6	56.5	52.9	46.6	6.6	46.7	20.5	23.9	22.3	1.86	75.8	22.4	45	26.4	19	54.5	0.66	61.8	55.9	5.88	38.2	6/25/18	Schnoodle	2014	certain	January	estimated	castrated male
588	LID_105577	DID_1004246	Shih Tzu	2	26418948	0.038	11	toy	5.681818182		small	6.88	95	32.3	88.6	52.4	5.91	5.61	2.54	81.5	2.3	97.3	34.2	15.2	5.45	10.1	84.5	45.6	3.89	2.39	1.64	96	19.3	15.1	3.42	12	84.6	0.92	9.03	2.08	6.94	91	5/7/18	Shih Tzu	2007	certain	March	estimated	spayed female
572	LID_105604	DID_1004172	Standard Poodle	4	42874436	0.023	5	non-sporting	21.59090909		large	9.93	95.9	15.1	70.7	64.4	21.1	8.09	0.61	68.2	1.5	98.3	39.8	14	13.8	0.38	85.7	48.6	3.38	3.43	0.06	96.5	10.9	18.8	16.8	2.52	80.4	0.78	9.46	8.6	0.86	90.5	5/7/18	Standard Poodle	2013	certain	January	certain	castrated male
521	LID_105570	DID_1004215	Tibetan Spaniel	6	34526806	0.029	6	brachycephalic	5.454545455		small	1.05	86.1	8.16	46.8	88.5	7.45	11.1	3.62	74.4	4.38	95.2	56.2	31.3	28.7	2.96	67.9	26.2	40.8	38.3	2.99	58.4	16.7	26.1	18.6	7.92	72.7	0.86	9.8	5.76	4.9	89.3	4/23/18	Tibetan Spaniel	2012	estimated	December	estimated	castrated male
[truncated: 14 more columns]
