# Supplementary material for: DNA methylation and chromatin accessibility predict age in the domestic dog
Source: Aging Cell. 2024 Jan 23;23(4):e14079. doi: 10.1111/acel.14079 (PMC11019125; doi:10.1111/acel.14079)
Supplement: Supplementary file 3 — Table S1. [file ACEL-23-e14079-s003.xlsx]

## Sheet: Description
Supplementary Table 1 Description:
List of selected features for each LOO elastic net model for each animal (71 animals/models total) for each clock type (DNAm; ATAC; Combined)
Features are separated by semi colons

## Sheet: Supplementary_Table1
	ATAC	DNAm	Combined
LID_105239	weight.cat; CD62L..DN.T.cells.1; peakno_831; peakno_970; peakno_2453; peakno_2848; peakno_4129; peakno_5409; peakno_5961; peakno_6367; peakno_9156; peakno_11214; peakno_11247; peakno_13045; peakno_16680; peakno_16946; peakno_17152; peakno_19238; peakno_19978; peakno_20604; peakno_21080; peakno_22392; peakno_22663; peakno_22712; peakno_23463; peakno_25965	weight.cat; 1_114107946; 1_118774513; 1_120326614; 10_16783367; 10_68566498; 10_7415090; 11_3968573; 11_41260925; 11_41260936; 11_5685831; 12_9441603; 13_36638598; 13_36638618; 14_737397; 15_18071389; 15_18071398; 16_18029438; 16_19872997; 16_54922614; 17_1152421; 17_239831; 17_2873186; 18_26367601; 18_43886881; 18_46192041; 2_36476709; 2_5036962; 2_80219805; 2_80563288; 2_82150591; 2_84477827; 2…	1_100466823; 1_118774513; 1_120326614; 1_50772385; 10_16783367; 10_63533820; 11_41260925; 11_5685831; 13_36638598; 13_36638618; 14_737397; 15_18071398; 16_54922614; 17_48674052; 18_43886881; 18_46192041; 2_36476709; 2_80219805; 2_81836097; 24_30476493; 24_33424379; 26_11720373; 26_19574047; 26_23372787; 28_14658917; 28_39980987; 3_15919623; 30_22088008; 30_38604834; 30_8890598; 32_30712431; 33_26…
LID_105582	weight.cat; CD62L..DN.T.cells.1; peakno_831; peakno_970; peakno_2453; peakno_2848; peakno_4129; peakno_5409; peakno_5961; peakno_6367; peakno_9156; peakno_11214; peakno_16680; peakno_16946; peakno_17152; peakno_19238; peakno_19978; peakno_20604; peakno_21080; peakno_22392; peakno_22663; peakno_22712; peakno_23463; peakno_25965	weight.cat; 1_103689549; 1_114107946; 1_118774513; 1_120326614; 10_16783367; 10_63533820; 10_68566498; 10_7415090; 11_3968573; 11_41260936; 11_5685831; 12_9441603; 13_36638598; 13_36638618; 13_44722835; 15_18071389; 15_18071398; 16_54922614; 16_848569; 17_1152421; 17_239831; 17_2873186; 17_48642410; 18_26367601; 18_43886881; 18_46192041; 2_36476709; 2_5036962; 2_80219805; 2_80563288; 2_82150591; …	1_100466823; 1_118774513; 1_120326614; 1_50772385; 10_16783367; 10_63533820; 11_41260925; 11_5685831; 13_36638598; 13_36638618; 15_18071398; 16_54922614; 17_48674052; 18_43886881; 18_46192041; 2_36476709; 2_80219805; 2_81836097; 20_55940752; 24_30476493; 24_33424379; 24_46327592; 26_11720373; 26_23372787; 28_14658917; 28_39980987; 3_15919623; 3_52403121; 30_22088008; 30_38604834; 30_8890598; 32_3…
LID_105236	weight.cat; CD62L..DN.T.cells.1; peakno_831; peakno_970; peakno_2453; peakno_3202; peakno_4129; peakno_5961; peakno_11214; peakno_12452; peakno_16680; peakno_16946; peakno_17152; peakno_19978; peakno_20604; peakno_21080; peakno_22392; peakno_22663; peakno_22712; peakno_23438; peakno_23463; peakno_25965	weight.cat; 1_114107946; 1_118774513; 1_120326614; 10_16783367; 10_63533820; 10_68566498; 11_41260925; 11_41260936; 11_5685831; 12_9441603; 13_36638598; 13_36638618; 15_18071389; 15_18071398; 16_19872997; 16_54922614; 17_1152421; 17_2873186; 17_48642410; 18_26367601; 18_26367637; 18_43886881; 18_46192041; 2_36476709; 2_5036962; 2_80219805; 2_80563288; 2_81840498; 2_84477827; 20_29100495; 20_42618…	1_100466823; 1_115634307; 1_118774513; 1_120326614; 1_50772385; 10_16783367; 10_63533820; 11_5685831; 13_36638598; 13_36638618; 15_18071398; 16_33271532; 16_54922614; 18_43886881; 18_46192041; 2_36476709; 2_60495265; 2_80219805; 2_81836097; 20_55940752; 23_1761998; 24_30476493; 24_33424379; 24_37565850; 24_46327592; 26_11720373; 26_19574047; 26_23372787; 28_14658917; 28_37225192; 28_39980987; 3_1…
LID_105260	weight.cat; CD62L..DN.T.cells.1; peakno_831; peakno_970; peakno_2453; peakno_2848; peakno_4129; peakno_5409; peakno_5961; peakno_6367; peakno_11214; peakno_11247; peakno_16680; peakno_16946; peakno_17152; peakno_19238; peakno_19978; peakno_20604; peakno_21080; peakno_22392; peakno_22712; peakno_23463; peakno_25965	weight.cat; 1_114107946; 1_118774513; 1_120326614; 10_16783367; 10_63533820; 10_68566498; 10_7415090; 11_41260925; 11_41260936; 11_5685831; 13_36638598; 13_36638618; 15_18071389; 15_18071398; 16_18029438; 16_19872997; 16_54922614; 17_1152421; 17_2873186; 18_26367601; 18_42936830; 18_43886881; 18_46192041; 2_36476709; 2_5036962; 2_80219805; 2_80563288; 2_81840498; 2_84477827; 20_29100495; 21_20414…	1_100466823; 1_115634307; 1_118774513; 1_120326614; 1_44723098; 10_16783367; 10_63533820; 10_68566498; 11_3968573; 11_5685831; 12_65212859; 13_36638576; 13_36638598; 13_36638618; 15_18071398; 16_33271532; 16_54922614; 17_239831; 17_8341155; 18_26367601; 18_43886881; 18_46192041; 2_22014959; 2_36476709; 2_60495265; 2_80219805; 20_55940752; 21_42093440; 23_1761998; 23_4947327; 24_30476473; 24_30476…
LID_105599	weight.cat; CD62L..DN.T.cells.1; peakno_831; peakno_970; peakno_2453; peakno_2848; peakno_3202; peakno_4129; peakno_5409; peakno_5961; peakno_6367; peakno_9156; peakno_10157; peakno_11214; peakno_11247; peakno_11395; peakno_15543; peakno_16680; peakno_16946; peakno_17152; peakno_19238; peakno_19978; peakno_20183; peakno_20604; peakno_21080; peakno_22392; peakno_22663; peakno_22712; peakno_23463; …	weight.cat; 1_114107946; 1_118774513; 1_120326614; 10_16783367; 10_63533820; 10_68566498; 10_7415090; 11_41260925; 11_41260936; 11_5685831; 13_36638598; 13_36638618; 15_18071398; 16_19872997; 16_54922614; 17_1152421; 17_239831; 17_2873186; 17_48642410; 18_26367601; 18_43633521; 18_43886881; 18_46192041; 2_36476709; 2_5036962; 2_80219805; 2_80563288; 2_81836097; 2_81840498; 2_82150591; 2_84477827;…	1_100466823; 1_115634307; 1_118774513; 1_120326614; 10_16783367; 10_63533820; 10_68566498; 11_3968573; 11_5685831; 13_36638598; 13_36638618; 15_18071398; 16_54922614; 17_239831; 17_8341155; 18_26367628; 18_43886881; 18_46192041; 2_22014959; 2_36476709; 2_60495265; 2_80219805; 20_55940752; 21_42093440; 23_1761998; 23_4947327; 24_30476493; 24_33424379; 24_46327592; 25_327828; 25_34568395; 25_513493…
LID_105605	weight.cat; CD62L..DN.T.cells.1; peakno_426; peakno_831; peakno_970; peakno_2453; peakno_4129; peakno_5409; peakno_5961; peakno_6291; peakno_8188; peakno_11214; peakno_11247; peakno_12452; peakno_16680; peakno_16946; peakno_17152; peakno_19238; peakno_20604; peakno_21080; peakno_22392; peakno_22712; peakno_23152; peakno_23463; peakno_24042; peakno_25965	weight.cat; 1_114107946; 1_118774513; 1_120326614; 10_16783367; 10_63533820; 10_68566498; 11_20652886; 11_41260936; 11_5685831; 12_2663592; 12_65212859; 13_36638598; 13_36638618; 14_2563210; 14_40318345; 15_18071389; 15_18071398; 16_19872997; 16_54922614; 17_1152421; 17_239831; 17_2873186; 18_26367601; 18_26367637; 18_43886881; 18_46192041; 2_36476709; 2_5036962; 2_80219805; 2_82150591; 2_8447782…	1_100466823; 1_108270661; 1_115634307; 1_118774513; 1_50772385; 10_16783367; 10_37536599; 10_63533820; 10_68566498; 11_3968573; 11_5685831; 12_65212859; 13_36638598; 13_36638618; 14_2563210; 14_40318345; 15_18071398; 16_33271532; 16_54922614; 17_239831; 18_43886881; 18_46192041; 2_36476709; 2_81836097; 2_84477827; 24_30476473; 24_30476493; 24_33424379; 24_41788668; 24_42260274; 24_46327592; 25_32…
LID_105262	weight.cat; CD62L..DN.T.cells.1; peakno_831; peakno_970; peakno_2453; peakno_2848; peakno_4129; peakno_5409; peakno_5961; peakno_6367; peakno_11214; peakno_11247; peakno_15543; peakno_16680; peakno_16946; peakno_17152; peakno_19238; peakno_19978; peakno_20604; peakno_21080; peakno_22392; peakno_22663; peakno_22712; peakno_23463; peakno_25965	weight.cat; 1_114107946; 1_118774513; 1_120326614; 10_16783367; 10_63533820; 10_68566498; 11_41260925; 11_41260936; 11_5685831; 12_9441603; 13_36638598; 13_36638618; 15_18071398; 16_19872997; 16_54922614; 17_1152421; 17_239831; 17_2873186; 17_48642410; 18_26367601; 18_43886881; 18_46192041; 2_36476709; 2_5036962; 2_80219805; 2_80563288; 2_81836097; 2_81840498; 2_82150591; 2_84477827; 20_29100495;…	1_100466823; 1_115634307; 1_118774513; 1_120326614; 1_50772385; 10_16783367; 10_37536599; 10_63533820; 10_68566498; 11_3968573; 11_5685831; 12_65212859; 13_36638598; 13_36638618; 15_18071398; 16_33271532; 16_54922614; 17_239831; 17_8341155; 18_26367601; 18_26367628; 18_43886881; 18_46192041; 2_22014959; 2_36476709; 2_60495265; 2_80219805; 20_55940752; 21_42093440; 23_1761998; 23_4947327; 24_30476…
LID_105606	weight.cat; CD62L..CD8.T.cells; CD62L..DN.T.cells.1; peakno_831; peakno_970; peakno_1067; peakno_1390; peakno_1755; peakno_2165; peakno_2453; peakno_2848; peakno_3202; peakno_4129; peakno_5409; peakno_5781; peakno_5961; peakno_6060; peakno_6737; peakno_9495; peakno_11214; peakno_11247; peakno_11395; peakno_11535; peakno_15543; peakno_16367; peakno_16680; peakno_16946; peakno_17152; peakno_17815; …	weight.cat; non.T.non.B; 1_115634307; 1_116658123; 1_118774513; 1_120326614; 10_16783367; 10_16800979; 10_20139382; 10_62832071; 10_63533820; 10_7415090; 11_3968573; 11_5685831; 11_69170221; 12_65212859; 12_9441603; 13_36638598; 15_18071389; 15_18071398; 16_33271532; 16_848569; 17_1152421; 17_2873186; 18_26367601; 18_42936830; 18_43886881; 18_46192041; 19_30763752; 2_14864673; 2_29654456; 2_36476…	1_100466823; 1_115634307; 1_118774513; 1_98243029; 10_16783367; 10_16800979; 10_20139382; 10_63533820; 10_7415090; 11_5685831; 11_69170221; 12_65212859; 13_36638598; 15_14737189; 15_18071398; 16_33271532; 16_45734986; 18_43886881; 18_46192041; 2_36476709; 2_80219805; 2_81836097; 20_55940752; 21_23279777; 21_42093440; 23_4947327; 24_30476473; 24_30476493; 24_33424379; 24_41788668; 24_46327592; 25_…
LID_105610	weight.cat; CD62L..DN.T.cells.1; peakno_831; peakno_970; peakno_1067; peakno_2453; peakno_2848; peakno_4129; peakno_5409; peakno_5961; peakno_9156; peakno_11214; peakno_16946; peakno_17152; peakno_19238; peakno_20604; peakno_21080; peakno_22392; peakno_22663; peakno_22712; peakno_23463	weight.cat; 1_114107946; 1_116658123; 1_118774513; 1_120326614; 10_16783367; 10_63533820; 10_68566498; 11_3968573; 11_41260925; 11_41260936; 11_5685831; 13_36638598; 13_36638618; 13_44722835; 15_18071389; 15_18071398; 16_54922614; 17_1152421; 17_2873186; 17_48642410; 18_26367601; 18_26367637; 18_34124824; 18_42936830; 18_43886881; 18_46192041; 2_36476709; 2_5036962; 2_80219805; 2_80563288; 2_8447…	1_100466823; 1_115634307; 1_44723098; 1_50772385; 10_16783367; 10_63533820; 11_3968573; 11_5685831; 12_65212859; 13_36638598; 13_36638618; 15_18071398; 16_33271532; 16_54922614; 17_239831; 18_26367628; 18_43886881; 18_46192041; 2_36476709; 2_60495265; 2_84319635; 20_55940752; 21_42093440; 23_1761998; 24_30476473; 24_30476493; 24_33424379; 24_37565850; 24_46327592; 25_327828; 25_34568395; 26_11720…
LID_105264	weight.cat; CD62L..DN.T.cells.1; peakno_831; peakno_970; peakno_1067; peakno_2165; peakno_2453; peakno_2848; peakno_4129; peakno_5961; peakno_6298; peakno_6367; peakno_10609; peakno_11214; peakno_11395; peakno_16680; peakno_16946; peakno_17152; peakno_19978; peakno_20604; peakno_21080; peakno_21594; peakno_22392; peakno_22712; peakno_23152; peakno_23438; peakno_25965	weight.cat; 1_114107946; 1_118774513; 1_120326614; 1_93474444; 10_16783367; 10_16800979; 10_63533820; 10_68566498; 11_3968573; 11_41260925; 11_41260936; 11_5685831; 12_2663592; 13_36638598; 13_36638618; 15_18071389; 15_18071398; 16_19872997; 16_54922614; 17_1152421; 17_2873186; 17_48642448; 18_26367601; 18_26367637; 18_43886881; 18_46192041; 2_36476709; 2_5036962; 2_80219805; 2_80563288; 2_809262…	1_100466823; 1_115634307; 1_118774513; 1_120326614; 1_50772385; 1_93474444; 10_63533820; 11_3968573; 11_5685831; 13_36638598; 13_36638618; 15_18071398; 16_54922614; 17_48642448; 17_48674052; 18_26367628; 18_43886881; 18_46192041; 2_36476709; 2_80219805; 2_81836097; 20_55940752; 21_42093440; 23_1761998; 23_4947327; 24_30476493; 24_33424379; 24_37565850; 24_46327592; 25_51349314; 26_11720373; 26_23…
LID_105579	weight.cat; CD62L..CD8.T.cells; CD62L..DN.T.cells.1; peakno_831; peakno_970; peakno_1390; peakno_2165; peakno_2848; peakno_3202; peakno_3453; peakno_4129; peakno_5409; peakno_5781; peakno_5961; peakno_9156; peakno_9495; peakno_10157; peakno_11214; peakno_11395; peakno_11535; peakno_13112; peakno_15231; peakno_15543; peakno_16680; peakno_16946; peakno_17152; peakno_19908; peakno_20604; peakno_2108…	weight.cat; 1_107367142; 1_114107946; 1_118774513; 1_120326614; 10_16783367; 10_16800979; 10_68566498; 11_3968573; 11_41260936; 11_5685831; 13_36638598; 13_36638618; 14_4716776; 15_18071389; 15_18071398; 16_18029438; 16_19872997; 16_54922614; 17_1152421; 17_239831; 17_2873186; 18_26367601; 18_43886881; 18_46192041; 18_52536301; 2_14864673; 2_36476709; 2_5036962; 2_80219805; 2_80563288; 2_81836097…	1_100466823; 1_120326614; 10_16783367; 10_63533820; 11_41260925; 13_36638598; 13_36638618; 15_18071398; 16_54922614; 17_48674052; 18_43886881; 18_46192041; 2_80219805; 2_80563288; 2_81836097; 24_1755266; 24_30476473; 24_30476493; 24_33424379; 26_23372787; 28_14658917; 3_15919623; 30_38604834; 32_30712431; 33_26669263; 34_3779613; 35_18358828; 4_10693279; 4_57443442; 6_1188676; 6_7478427; 9_322772…
LID_105608	weight.cat; CD62L..DN.T.cells.1; peakno_831; peakno_970; peakno_1390; peakno_2123; peakno_2453; peakno_2848; peakno_5781; peakno_5961; peakno_6298; peakno_6367; peakno_9495; peakno_11214; peakno_11247; peakno_11395; peakno_15543; peakno_16680; peakno_16946; peakno_17152; peakno_19124; peakno_19221; peakno_19238; peakno_19908; peakno_20604; peakno_21080; peakno_22392; peakno_22663; peakno_22712; p…	weight.cat; 1_114107946; 1_118774513; 1_120326614; 10_16783367; 10_63533820; 10_68566498; 10_7415090; 11_3968573; 11_41260925; 11_41260936; 11_5685831; 13_36638598; 13_36638618; 15_18071389; 15_18071398; 16_18029438; 16_19872997; 16_54922614; 17_1152421; 17_239831; 17_2873186; 17_48642410; 18_26367601; 18_42936830; 18_43886881; 18_46192041; 2_36476709; 2_5036962; 2_80219805; 2_80563288; 2_8184049…	1_100466823; 1_115634307; 1_118774513; 1_120326614; 10_16783367; 10_37536599; 10_63533820; 10_68566498; 11_5685831; 12_65212859; 13_36638576; 13_36638598; 13_36638618; 15_18071398; 16_54922614; 17_239831; 18_26367601; 18_26367628; 18_43886881; 18_46192041; 2_36476709; 2_80219805; 2_84319635; 20_55940742; 20_55940752; 21_42093440; 23_1761998; 23_4947327; 24_30476473; 24_30476493; 24_33424379; 24_3…
LID_105263	weight.cat; CD62L..DN.T.cells.1; peakno_831; peakno_970; peakno_2453; peakno_2848; peakno_3202; peakno_4129; peakno_5409; peakno_5961; peakno_6367; peakno_9495; peakno_10157; peakno_11214; peakno_11247; peakno_15543; peakno_16680; peakno_16946; peakno_17152; peakno_19238; peakno_19978; peakno_20604; peakno_21080; peakno_22392; peakno_22663; peakno_22712; peakno_23463; peakno_25965	weight.cat; 1_103689549; 1_114107946; 1_118774513; 1_120326614; 10_16783367; 10_16800979; 10_63533820; 10_68566498; 11_3968573; 11_41260936; 11_5685831; 13_36638598; 13_36638618; 15_18071398; 16_54922614; 16_848569; 17_1152421; 17_2873186; 18_26367601; 18_43633521; 18_43886881; 18_46192041; 2_36476709; 2_5036962; 2_80219805; 2_81836097; 2_81840498; 2_82150591; 20_1578228; 20_29100495; 21_20414137…	1_100466823; 1_115634307; 1_118774513; 1_98243029; 10_16783367; 10_63533820; 10_68566498; 11_3968573; 11_5685831; 13_36638598; 13_36638618; 15_18071398; 16_54922614; 18_43886881; 18_46192041; 2_22014959; 2_36476709; 2_80219805; 2_81836097; 20_55940742; 20_55940752; 21_42093440; 23_1761998; 23_4947327; 24_30476493; 24_33424379; 24_37565850; 24_46327592; 25_327828; 25_34568395; 25_51349314; 26_1172…
LID_105261	weight.cat; CD94..T.cells.1; CD62L..DN.T.cells.1; peakno_331; peakno_485; peakno_831; peakno_970; peakno_1390; peakno_1401; peakno_1755; peakno_2165; peakno_2453; peakno_2848; peakno_3202; peakno_3597; peakno_5409; peakno_5961; peakno_6737; peakno_8379; peakno_9495; peakno_10032; peakno_11214; peakno_11247; peakno_11395; peakno_11535; peakno_13045; peakno_15543; peakno_16680; peakno_16946; peakno…	weight.cat; 1_107367142; 1_114107946; 1_118774513; 1_120326614; 10_16783367; 10_20139382; 10_63533820; 10_68566498; 11_20652886; 11_3968573; 11_41260936; 11_5685831; 13_36638598; 13_36638618; 15_18071389; 15_18071398; 16_54922614; 17_1152421; 17_239831; 17_2873186; 17_8341155; 18_26367601; 18_26367637; 18_34124824; 18_38807899; 18_43886881; 18_46192041; 18_52536301; 2_36476709; 2_5036962; 2_82150…	1_100466823; 1_115634307; 1_118774513; 1_120326614; 1_50772385; 1_81168473; 10_16783367; 10_63533820; 11_3968573; 11_5685831; 12_65212859; 13_36638598; 13_36638618; 15_18071398; 16_54922614; 17_239831; 17_8341155; 18_26367601; 18_34124824; 18_43886881; 18_46192041; 2_22014959; 2_36476709; 2_60495265; 2_80219805; 2_81836097; 20_1578228; 20_29100495; 21_42093440; 23_1761998; 23_4947327; 24_30476493…
LID_105607	weight.cat; CD62L..DN.T.cells.1; peakno_831; peakno_970; peakno_1390; peakno_1755; peakno_2453; peakno_2848; peakno_4129; peakno_5961; peakno_6367; peakno_11214; peakno_12753; peakno_16680; peakno_16946; peakno_17152; peakno_19238; peakno_20604; peakno_21080; peakno_22392; peakno_22712	weight.cat; 1_114107946; 1_118774513; 1_120326614; 10_16783367; 11_41260936; 11_5685831; 12_65212859; 13_36638598; 13_36638618; 15_18071389; 15_18071398; 16_19872997; 16_54922614; 17_1152421; 17_239831; 17_2873186; 17_48642410; 18_26367601; 18_43886881; 18_46192041; 2_36476709; 2_80219805; 2_80563288; 2_82150591; 2_84477827; 20_29100495; 21_20414137; 21_21977264; 23_1761998; 23_4947327; 24_304764…	1_100466823; 1_118774513; 1_50772385; 10_16783367; 10_63533820; 11_5685831; 12_65212859; 13_36638598; 13_36638618; 15_18071398; 16_54922614; 17_1152421; 17_239831; 18_43886881; 18_46192041; 2_36476709; 2_80219805; 2_81836097; 20_55940742; 20_55940752; 23_4947327; 24_30476473; 24_30476493; 24_33424379; 24_45410069; 24_45682760; 24_46327592; 25_51349314; 26_11720373; 26_19574047; 26_23372787; 28_14…
LID_105257	weight.cat; CD62L..DN.T.cells.1; peakno_831; peakno_970; peakno_2453; peakno_2848; peakno_4129; peakno_5409; peakno_5961; peakno_6367; peakno_11214; peakno_11247; peakno_16680; peakno_16946; peakno_17152; peakno_19238; peakno_19908; peakno_19978; peakno_20604; peakno_21080; peakno_22392; peakno_22663; peakno_22712; peakno_23463; peakno_25965	weight.cat; 1_114107946; 1_118774513; 1_120326614; 10_16783367; 10_63533820; 10_68566498; 10_7415090; 11_3968573; 11_41260925; 11_41260936; 11_5685831; 12_2663592; 12_9441603; 13_36638598; 13_36638618; 15_18071389; 15_18071398; 16_19872997; 16_54922614; 17_1152421; 17_239831; 17_2873186; 17_48642410; 18_26367601; 18_42936830; 18_43886881; 18_46192041; 2_36476709; 2_5036962; 2_80219805; 2_80563288…	1_100466823; 1_115634307; 1_118774513; 1_120326614; 1_50772385; 10_16783367; 10_20139382; 10_63533820; 10_68566498; 11_3968573; 11_5685831; 12_65212859; 13_36638598; 13_36638618; 15_18071398; 16_54922614; 17_239831; 18_43886881; 18_46192041; 2_36476709; 2_80219805; 20_55940752; 21_42093440; 23_4947327; 24_30476493; 24_33424379; 24_42260274; 24_45682760; 24_46327592; 25_327828; 25_51245992; 25_513…
LID_105238	weight.cat; CD62L..DN.T.cells.1; peakno_831; peakno_970; peakno_2453; peakno_2848; peakno_4129; peakno_5409; peakno_5961; peakno_6367; peakno_9156; peakno_11214; peakno_11247; peakno_11395; peakno_15543; peakno_16680; peakno_16946; peakno_17152; peakno_19238; peakno_19908; peakno_19978; peakno_20604; peakno_21080; peakno_22392; peakno_22663; peakno_22712; peakno_23463; peakno_25965	weight.cat; 1_114107946; 1_118774513; 1_120326614; 10_16783367; 10_16800979; 10_63533820; 10_68566498; 10_7415090; 11_41260925; 11_41260936; 11_5685831; 13_36638598; 13_36638618; 15_18071389; 15_18071398; 16_18029438; 16_19872997; 16_54922614; 17_1152421; 17_2873186; 18_26367601; 18_26367637; 18_43886881; 18_46192041; 2_36476709; 2_5036962; 2_80219805; 2_80563288; 2_81840498; 2_82150591; 2_844778…	1_100466823; 1_115634307; 1_118774513; 1_120326614; 1_81168473; 10_16783367; 10_63533820; 10_68566498; 11_3968573; 11_5685831; 12_65212859; 13_36638598; 13_36638618; 15_18071398; 16_54922614; 17_239831; 17_8341155; 18_43886881; 18_46192041; 2_22014959; 2_36476709; 2_5036962; 2_60495265; 2_80219805; 2_84319635; 20_55940752; 21_42093440; 23_4947327; 24_30476473; 24_30476493; 24_33424379; 24_3756585…
LID_105213	weight.cat; CD62L..DN.T.cells.1; peakno_831; peakno_970; peakno_2453; peakno_2848; peakno_4129; peakno_5409; peakno_5961; peakno_6367; peakno_11214; peakno_11247; peakno_12452; peakno_16680; peakno_16946; peakno_17152; peakno_19238; peakno_19978; peakno_20604; peakno_21080; peakno_22392; peakno_22663; peakno_22712; peakno_23463; peakno_25965	weight.cat; 1_114107946; 1_118774513; 1_120326614; 10_16783367; 10_63533820; 10_68566498; 10_7415090; 11_41260925; 11_41260936; 11_5685831; 13_36638598; 13_36638618; 15_18071398; 16_19872997; 16_54922614; 17_1152421; 17_239831; 17_2873186; 17_48642410; 18_26367601; 18_26367637; 18_42936830; 18_43886881; 18_46192041; 2_36476709; 2_5036962; 2_80219805; 2_80563288; 2_81836097; 2_81840498; 2_82150591…	1_100466823; 1_118774513; 1_120326614; 1_50772385; 10_16783367; 10_63533820; 11_41260925; 11_5685831; 13_36638598; 13_36638618; 15_18071398; 16_54922614; 17_48674052; 18_43886881; 18_46192041; 2_36476709; 2_80219805; 2_81836097; 20_55940752; 24_30476493; 24_33424379; 24_46327592; 25_51349314; 26_11720373; 26_19574047; 26_23372787; 28_14658917; 28_37225192; 28_39980987; 3_15919623; 3_52403121; 30_…
LID_105255	weight.cat; CD62L..DN.T.cells.1; peakno_485; peakno_831; peakno_970; peakno_1755; peakno_2453; peakno_2848; peakno_3202; peakno_4129; peakno_5409; peakno_5781; peakno_5961; peakno_6367; peakno_11214; peakno_11247; peakno_11535; peakno_15543; peakno_16680; peakno_16874; peakno_16946; peakno_17152; peakno_19238; peakno_19908; peakno_20604; peakno_21080; peakno_22392; peakno_22663; peakno_22712; pea…	weight.cat; 1_114107946; 1_118774513; 1_120326614; 10_16783367; 10_16800979; 10_25185635; 10_63533820; 10_68566498; 11_41260936; 11_5685831; 11_68194441; 13_36638598; 13_36638618; 15_18071389; 15_18071398; 16_19872997; 16_54922614; 17_1152421; 17_239831; 17_2873186; 18_26367601; 18_42936830; 18_43886881; 18_46192041; 2_36476709; 2_5036962; 2_80219805; 2_80563288; 2_81840498; 20_29100495; 20_42618…	1_100466823; 1_115634307; 1_118774513; 10_16783367; 10_63533820; 10_68566498; 11_3968573; 11_5685831; 13_36638598; 13_36638618; 15_18071398; 16_33271532; 16_54922614; 17_239831; 17_48674052; 18_43886881; 18_46192041; 2_36476709; 2_80219805; 20_29100495; 20_55940742; 20_55940752; 21_42093440; 23_1761998; 23_4947327; 24_30476493; 24_33424379; 24_46327592; 25_327828; 25_34568395; 25_51349314; 26_117…
LID_105581	weight.cat; CD62L..CD8.T.cells; CD62L..DN.T.cells.1; peakno_485; peakno_831; peakno_970; peakno_2453; peakno_2848; peakno_4129; peakno_5961; peakno_6367; peakno_11214; peakno_11247; peakno_16680; peakno_16946; peakno_17152; peakno_19238; peakno_19978; peakno_20604; peakno_21080; peakno_22392; peakno_22712; peakno_23463; peakno_25965	weight.cat; 1_114107946; 1_118774513; 1_120326614; 10_16783367; 10_25185635; 10_63533820; 10_68566498; 11_20652886; 11_3968573; 11_41260936; 11_5685831; 12_9441603; 13_36638598; 13_36638618; 14_737397; 15_18071389; 15_18071398; 16_19872997; 16_54922614; 17_1152421; 17_239831; 17_48642410; 18_26367601; 18_43886881; 18_46192041; 18_49040387; 18_52536301; 2_36476709; 2_5036962; 2_80219805; 2_8056328…	1_100466823; 1_118774513; 1_120326614; 10_16783367; 10_37536599; 10_63533820; 11_3968573; 11_5685831; 13_36638598; 13_36638618; 14_737397; 15_18071398; 16_54922614; 17_239831; 17_48674052; 18_43886881; 18_46192041; 2_36476709; 2_80219805; 20_29100495; 20_55940752; 21_42093440; 23_1761998; 24_30476493; 24_33424379; 24_41788668; 24_45410069; 24_46327592; 25_34568395; 25_51349314; 26_11720373; 26_23…
LID_105611	weight.cat; CD62L..CD8.T.cells; CD62L..DN.T.cells.1; peakno_331; peakno_831; peakno_970; peakno_1067; peakno_1390; peakno_1755; peakno_2165; peakno_2453; peakno_2848; peakno_5961; peakno_6298; peakno_6367; peakno_8113; peakno_9495; peakno_10032; peakno_11176; peakno_11214; peakno_11247; peakno_11395; peakno_11535; peakno_12815; peakno_15940; peakno_16680; peakno_16946; peakno_17152; peakno_17815;…	weight.cat; CD62L..DP.T.cells.1; 1_114107946; 1_118774513; 1_120326614; 10_16783367; 10_20139382; 10_63533820; 10_68566498; 10_7415090; 11_3968573; 11_41260936; 11_5685831; 13_36638598; 13_36638618; 15_18071389; 15_18071398; 16_54922614; 17_1152421; 17_239831; 17_2873186; 18_26367601; 18_43886881; 18_46192041; 18_52536301; 2_36476709; 2_5036962; 2_81836097; 2_81840498; 2_82150591; 2_84477827; 20_…	1_100466823; 1_102224328; 1_109977989; 1_118774513; 1_120326614; 1_81168473; 10_16783367; 10_63533820; 11_3968573; 11_5685831; 13_36638598; 13_36638618; 15_18071398; 16_54922614; 17_239831; 18_43886881; 18_46192041; 2_22014959; 2_36476709; 2_5036962; 2_56580411; 2_60495265; 2_81836097; 20_29100495; 20_55940742; 20_55940752; 21_42093440; 23_1761998; 24_30476493; 24_33424379; 24_45410069; 24_463275…
LID_105266	weight.cat; CD62L..CD8.T.cells; CD62L..DN.T.cells.1; peakno_331; peakno_485; peakno_831; peakno_970; peakno_1067; peakno_1390; peakno_1755; peakno_2165; peakno_2453; peakno_2848; peakno_3202; peakno_5409; peakno_5781; peakno_5961; peakno_9495; peakno_11214; peakno_11247; peakno_11395; peakno_11535; peakno_13045; peakno_16680; peakno_16874; peakno_16946; peakno_17152; peakno_17815; peakno_19221; p…	weight.cat; 1_114107946; 1_118774513; 1_120326614; 10_16783367; 10_63533820; 10_68566498; 10_7415090; 11_41260936; 11_5685831; 13_36638598; 13_36638618; 13_44722835; 15_18071398; 16_54922614; 17_1152421; 17_239831; 17_2873186; 17_48642410; 18_26367601; 18_26367637; 18_43633521; 18_43886881; 18_46192041; 2_36476709; 2_5036962; 2_80219805; 2_80563288; 2_81840498; 2_82150591; 2_84477827; 20_29100495…	1_100466823; 1_118774513; 1_120326614; 1_50772385; 10_16783367; 10_63533820; 11_41260925; 11_5685831; 13_36638598; 13_36638618; 15_18071398; 16_54922614; 17_48674052; 18_43886881; 18_46192041; 2_36476709; 2_80219805; 2_81836097; 20_55940752; 24_30476493; 24_33424379; 26_11720373; 26_23372787; 28_14658917; 28_39980987; 29_36521743; 3_15919623; 30_22088008; 30_38604834; 30_8890598; 32_30712431; 33_…
LID_105588	weight.cat; CD62L..DN.T.cells.1; peakno_831; peakno_970; peakno_2165; peakno_2453; peakno_2848; peakno_3202; peakno_4129; peakno_5409; peakno_5961; peakno_11214; peakno_11247; peakno_12452; peakno_16680; peakno_16946; peakno_17152; peakno_19238; peakno_19978; peakno_20604; peakno_21080; peakno_22392; peakno_22712; peakno_23463; peakno_25965	weight.cat; 1_114107946; 1_118774513; 1_120326614; 10_16783367; 10_16800979; 10_63533820; 10_68566498; 11_41260936; 11_5685831; 12_9441603; 13_36638598; 13_36638618; 15_18071398; 16_18029438; 16_19872997; 16_54922614; 17_1152421; 17_239831; 17_2873186; 17_48642410; 18_26367601; 18_26367637; 18_43886881; 18_46192041; 2_36476709; 2_5036962; 2_80219805; 2_80563288; 2_81840498; 2_84477827; 20_2910049…	1_100466823; 1_118774513; 1_120326614; 10_16783367; 10_63533820; 11_3968573; 11_5685831; 12_65212859; 13_36638598; 13_36638618; 15_18071398; 16_54922614; 17_239831; 18_26367601; 18_26367628; 18_43886881; 18_46192041; 2_36476709; 2_60495265; 2_80219805; 2_81836097; 20_55940752; 21_42093440; 23_1761998; 23_4947327; 24_30476473; 24_30476493; 24_33424379; 24_37565850; 24_46327592; 25_34568395; 25_513…
LID_105601	weight.cat; CD94..T.cells.1; CD62L..CD8.T.cells; CD62L..CD8.T.cells.1; CD62L..DN.T.cells.1; peakno_485; peakno_831; peakno_970; peakno_1067; peakno_1390; peakno_1755; peakno_2165; peakno_2453; peakno_2848; peakno_3202; peakno_5409; peakno_5961; peakno_6077; peakno_6367; peakno_6737; peakno_8379; peakno_9495; peakno_10032; peakno_11214; peakno_11247; peakno_11395; peakno_11535; peakno_12960; peakn…	weight.cat; 1_114107946; 1_118774513; 1_120326614; 10_16783367; 10_63533820; 10_68566498; 11_41260925; 11_41260936; 11_5685831; 12_9441603; 13_36638598; 13_36638618; 14_737397; 15_18071389; 15_18071398; 16_19872997; 16_54922614; 17_1152421; 17_2873186; 17_48642410; 18_26367601; 18_42936830; 18_43886881; 18_46192041; 2_36476709; 2_5036962; 2_80219805; 2_80563288; 2_81840498; 2_84477827; 20_2910049…	1_100466823; 1_118774513; 1_120326614; 1_50772385; 10_16783367; 10_63533820; 11_41260925; 11_5685831; 13_36638598; 13_36638618; 15_18071398; 16_54922614; 17_48674052; 18_43886881; 18_46192041; 2_36476709; 2_80219805; 2_81836097; 24_30476493; 24_33424379; 24_46327592; 26_11720373; 26_19574047; 26_23372787; 28_14658917; 28_39980987; 3_15919623; 30_22088008; 30_38604834; 30_8890598; 32_30712431; 33_…
LID_105243	weight.cat; CD62L..DN.T.cells.1; peakno_485; peakno_831; peakno_970; peakno_1067; peakno_1390; peakno_1755; peakno_2165; peakno_2453; peakno_2848; peakno_3202; peakno_4129; peakno_5409; peakno_5961; peakno_6367; peakno_9495; peakno_10032; peakno_11214; peakno_11247; peakno_11395; peakno_11535; peakno_13045; peakno_15543; peakno_16680; peakno_16874; peakno_16946; peakno_17152; peakno_17815; peakno…	weight.cat; 1_114107946; 1_118774513; 1_120326614; 10_16783367; 10_16800979; 10_20139382; 10_63533820; 11_3968573; 11_41260925; 11_41260936; 11_5685831; 11_68194441; 13_36638598; 13_36638618; 15_18071389; 15_18071398; 16_33271532; 16_54922614; 17_1152421; 17_239831; 17_2873186; 18_26367601; 18_43633521; 18_43886881; 18_46192041; 2_36476709; 2_80219805; 2_81836097; 2_81840498; 20_29100495; 21_2197…	1_100466823; 1_118774513; 1_50772385; 10_16783367; 10_63533820; 11_41260925; 11_5685831; 13_36638598; 13_36638618; 15_18071398; 16_54922614; 17_48674052; 18_43886881; 18_46192041; 2_36476709; 2_80219805; 2_81836097; 23_4947327; 24_30476493; 24_33424379; 24_46327592; 26_11720373; 26_19574047; 26_23372787; 28_14658917; 28_39980987; 3_15919623; 30_22088008; 30_38604834; 30_8890598; 32_30712431; 33_2…
LID_105565	weight.cat; CD62L..DN.T.cells.1; peakno_331; peakno_485; peakno_970; peakno_1057; peakno_1390; peakno_2165; peakno_2453; peakno_2848; peakno_4129; peakno_5409; peakno_5961; peakno_6060; peakno_6367; peakno_7633; peakno_9495; peakno_11214; peakno_11247; peakno_11395; peakno_11535; peakno_12452; peakno_15543; peakno_15940; peakno_16680; peakno_16946; peakno_17152; peakno_17815; peakno_19221; peakno…	weight.cat; CD62L..DN.T.cells.1; 1_103689549; 1_114107946; 1_116658123; 1_118774513; 1_120326614; 10_16783367; 10_25185635; 10_63533820; 10_68566498; 10_7415090; 11_41260936; 11_5685831; 12_9441603; 13_36638598; 13_36638618; 15_18071398; 15_18071422; 16_18029438; 16_54922614; 17_1152421; 17_239831; 17_2873186; 18_26367601; 18_26367637; 18_34124824; 18_43633521; 18_43886881; 18_46192041; 2_3647670…	1_100466823; 1_118774513; 1_120326614; 1_50772385; 10_16783367; 10_63533820; 11_41260925; 11_5685831; 13_36638598; 13_36638618; 14_737397; 15_18071398; 16_54922614; 17_48674052; 18_43886881; 18_46192041; 2_36476709; 2_80219805; 2_81836097; 21_42093440; 23_4947327; 24_30476493; 24_33424379; 24_46327592; 25_34655774; 26_11720373; 26_19574047; 26_23372787; 28_14658917; 28_39980987; 3_15919623; 3_524…
LID_105578	weight.cat; CD62L..DN.T.cells.1; peakno_485; peakno_831; peakno_970; peakno_1067; peakno_1390; peakno_1755; peakno_2165; peakno_2453; peakno_2848; peakno_3202; peakno_3597; peakno_4129; peakno_5409; peakno_5781; peakno_5961; peakno_9495; peakno_10032; peakno_10609; peakno_11214; peakno_11247; peakno_11395; peakno_11535; peakno_13045; peakno_15543; peakno_16680; peakno_16946; peakno_17152; peakno_…	weight.cat; 1_114107946; 1_118774513; 1_120326614; 10_16783367; 10_63533820; 10_68566498; 11_3968573; 11_41260925; 11_41260936; 11_5685831; 12_9441603; 13_36638598; 13_36638618; 15_18071389; 15_18071398; 16_18029438; 16_19872997; 16_54922614; 17_1152421; 17_239831; 17_2873186; 17_48642410; 18_26367601; 18_26367637; 18_34124824; 18_43886881; 18_46192041; 2_36476709; 2_5036962; 2_80219805; 2_805632…	1_100466823; 1_115634307; 1_118774513; 1_120326614; 1_35644265; 10_16783367; 10_63533820; 10_68566498; 11_3968573; 11_5685831; 13_36638576; 13_36638598; 13_36638618; 15_18071398; 16_54922614; 17_239831; 17_8341155; 18_26367601; 18_43886881; 18_46192041; 2_36476709; 2_60495265; 2_80219805; 2_84319635; 20_55940742; 20_55940752; 21_42093440; 23_1761998; 24_30476473; 24_30476493; 24_33424379; 24_3756…
LID_105254	weight.cat; CD62L..DN.T.cells.1; peakno_831; peakno_970; peakno_2453; peakno_2848; peakno_4129; peakno_5409; peakno_5961; peakno_6367; peakno_11214; peakno_11247; peakno_15543; peakno_16680; peakno_16946; peakno_17152; peakno_19238; peakno_19978; peakno_20604; peakno_21080; peakno_22392; peakno_22663; peakno_22712; peakno_23463; peakno_25965	weight.cat; 1_103689549; 1_114107946; 1_118774513; 1_120326614; 10_16783367; 10_25529849; 10_63533820; 10_68566498; 11_20652886; 11_3968573; 11_41260936; 11_5685831; 13_36638576; 13_36638598; 13_36638618; 13_44722835; 14_14345487; 15_18071389; 15_18071398; 16_18029438; 16_19872997; 16_54922614; 17_1152421; 18_26367601; 18_26367637; 18_43886881; 18_46192041; 18_52536301; 2_36476709; 2_5036962; 2_8…	1_100466823; 1_115634307; 1_118774513; 1_50772385; 10_16783367; 10_63533820; 10_68566498; 11_3968573; 11_5685831; 13_36638598; 13_36638618; 15_18071398; 16_54922614; 17_1152421; 17_239831; 18_26367601; 18_26367628; 18_43886881; 18_46192041; 2_36476709; 2_80219805; 2_81836097; 21_42093440; 23_4947327; 24_30476473; 24_30476493; 24_33424379; 24_37565850; 24_42260274; 24_45682760; 24_46327592; 25_327…
LID_105212	weight.cat; CD62L..DN.T.cells.1; peakno_831; peakno_970; peakno_1390; peakno_2165; peakno_2453; peakno_2848; peakno_4129; peakno_5409; peakno_5961; peakno_6367; peakno_9156; peakno_11214; peakno_11247; peakno_16680; peakno_16874; peakno_16946; peakno_17152; peakno_19238; peakno_19978; peakno_20604; peakno_21080; peakno_22392; peakno_22663; peakno_22712; peakno_23463; peakno_25965	weight.cat; 1_114107946; 1_118774513; 1_120326614; 10_16783367; 10_63533820; 10_68566498; 10_7415090; 11_41260925; 11_41260936; 11_5685831; 12_9441603; 13_36638598; 13_36638618; 15_18071389; 15_18071398; 16_18029438; 16_19872997; 16_54922614; 17_1152421; 17_239831; 17_2873186; 17_48642410; 18_26367601; 18_26367637; 18_43886881; 18_46192041; 2_36476709; 2_5036962; 2_80219805; 2_80563288; 2_8215059…	1_100466823; 1_118774513; 10_16783367; 10_63533820; 11_5685831; 13_36638598; 13_36638618; 15_18071398; 16_33271532; 16_54922614; 17_239831; 17_48674052; 18_43886881; 18_46192041; 2_36476709; 2_60495265; 2_80219805; 2_81836097; 21_42093440; 24_30476493; 24_33424379; 24_37565850; 24_46327592; 25_51349314; 26_11720373; 26_19574047; 26_23372787; 28_14658917; 28_37225173; 28_37225192; 28_39980987; 29_…
LID_105566	weight.cat; CD62L..DN.T.cells.1; peakno_485; peakno_831; peakno_970; peakno_1390; peakno_1755; peakno_2165; peakno_2453; peakno_2848; peakno_5409; peakno_5961; peakno_6737; peakno_9495; peakno_11214; peakno_11247; peakno_11395; peakno_11535; peakno_12815; peakno_15543; peakno_16680; peakno_16874; peakno_16946; peakno_17152; peakno_17815; peakno_19221; peakno_19238; peakno_19908; peakno_20183; pea…	weight.cat; 1_114107946; 1_116658123; 1_118774513; 1_120326614; 10_16783367; 10_63533820; 10_68566498; 10_7415090; 11_41260936; 11_5685831; 11_71965956; 13_36638598; 13_36638618; 15_18071398; 16_54922614; 17_1152421; 17_239831; 17_2873186; 18_26367601; 18_26367637; 18_42936830; 18_43886881; 18_46192041; 2_36476709; 2_5036962; 2_80219805; 2_80563288; 2_81836097; 2_81840498; 2_82150591; 2_84477827;…	1_100466823; 1_115634307; 1_118774513; 1_120326614; 1_44723098; 1_50772385; 10_16783367; 10_63533820; 10_68566498; 11_3968573; 11_5685831; 12_65212859; 13_36638576; 13_36638598; 13_36638618; 15_18071398; 16_54922614; 17_239831; 18_26367601; 18_26367628; 18_43886881; 18_46192041; 2_22014959; 2_36476709; 2_60495265; 2_80219805; 2_84319635; 20_55940742; 20_55940752; 21_42093440; 23_1761998; 23_49473…
LID_105592	weight.cat; CD62L..DN.T.cells.1; peakno_485; peakno_831; peakno_970; peakno_1067; peakno_1390; peakno_1755; peakno_2165; peakno_2453; peakno_2848; peakno_3202; peakno_4129; peakno_5409; peakno_5961; peakno_9495; peakno_10032; peakno_10157; peakno_10609; peakno_11214; peakno_11247; peakno_11395; peakno_11535; peakno_13045; peakno_15543; peakno_16680; peakno_16946; peakno_17152; peakno_17815; peakn…	weight.cat; 1_118774513; 1_120326614; 10_16783367; 10_63533820; 11_3968573; 11_41260925; 11_41260936; 13_36638598; 13_36638618; 15_18071389; 15_18071398; 16_18029438; 16_19872997; 16_54922614; 17_1152421; 17_2873186; 18_26367601; 18_33838459; 18_43886881; 18_46192041; 2_36476709; 2_80219805; 2_80563288; 2_81840498; 20_29100495; 21_21977264; 23_1761998; 24_30476473; 24_30476493; 24_33424379; 24_42…	1_100466823; 1_118774513; 1_50772385; 10_16783367; 10_63533820; 11_41260925; 11_5685831; 13_36638598; 13_36638618; 15_18071398; 16_54922614; 17_48674052; 18_33838459; 18_43886881; 18_46192041; 2_36476709; 2_80219805; 2_81836097; 20_55940752; 23_1761998; 24_30476493; 24_33424379; 24_46327592; 25_34568395; 26_11720373; 26_23372787; 28_14658917; 28_39980987; 3_15919623; 30_22088008; 30_38604834; 30_…
LID_105602	weight.cat; CD62L..DN.T.cells.1; peakno_831; peakno_970; peakno_2453; peakno_2848; peakno_4129; peakno_5409; peakno_5961; peakno_6367; peakno_11214; peakno_11247; peakno_15543; peakno_16680; peakno_16946; peakno_17152; peakno_19238; peakno_19978; peakno_20604; peakno_21080; peakno_22392; peakno_22663; peakno_22712; peakno_23463; peakno_25965	weight.cat; 1_114107946; 1_118774513; 1_120326614; 10_16783367; 10_63533820; 10_68566498; 11_41260925; 11_41260936; 11_5685831; 12_9441603; 13_36638598; 13_36638618; 15_18071398; 16_19872997; 16_54922614; 17_1152421; 17_239831; 17_2873186; 17_48642410; 18_26367601; 18_43886881; 18_46192041; 2_36476709; 2_5036962; 2_80219805; 2_80563288; 2_81840498; 2_82150591; 2_84477827; 20_29100495; 20_42618684…	1_100466823; 1_109977989; 1_115634307; 1_118774513; 1_120326614; 10_16783367; 10_63533820; 10_68566498; 11_3968573; 11_5685831; 12_65212859; 13_36638598; 13_36638618; 15_18071398; 16_54922614; 17_239831; 17_8341155; 18_43886881; 18_46192041; 2_22014959; 2_36476709; 2_60495265; 2_80219805; 20_55940742; 20_55940752; 21_42093440; 23_1761998; 23_4947327; 24_30476493; 24_33424379; 24_37565850; 24_4632…
LID_105594	weight.cat; CD62L..DN.T.cells.1; peakno_831; peakno_970; peakno_2123; peakno_2165; peakno_2453; peakno_4129; peakno_5409; peakno_5961; peakno_11214; peakno_11247; peakno_11395; peakno_11535; peakno_12452; peakno_15543; peakno_16680; peakno_16874; peakno_16946; peakno_17152; peakno_19238; peakno_19978; peakno_20604; peakno_21080; peakno_22392; peakno_22712; peakno_23463; peakno_25965	weight.cat; 1_118774513; 1_120326614; 10_16783367; 10_20139382; 10_62832071; 10_68566498; 11_3968573; 11_41260936; 11_5685831; 13_36638576; 13_36638598; 13_36638618; 15_18071398; 16_18029438; 16_54922614; 16_56468988; 17_1152421; 17_239831; 17_2873186; 17_48642410; 18_26367601; 18_26367637; 18_42936830; 18_43886881; 18_46192041; 2_36476709; 2_48278287; 2_5036962; 2_80219805; 2_80563288; 2_8183609…	1_100466823; 1_118774513; 1_50772385; 10_16783367; 10_62832071; 10_63533820; 11_41260925; 11_5685831; 13_36638598; 13_36638618; 15_18071398; 18_43886881; 2_81836097; 21_42093440; 24_30476493; 24_33424379; 26_11720373; 26_19574047; 26_23372787; 28_14658917; 28_39980987; 3_15919623; 3_52403117; 30_38604834; 30_8890598; 33_26669263; 35_1839735; 7_14781981; 8_15208203; 9_2246786; 9_32277253; 9_346473…
LID_105567	weight.cat; CD62L..DN.T.cells.1; peakno_831; peakno_970; peakno_2453; peakno_2848; peakno_3202; peakno_4129; peakno_5409; peakno_5961; peakno_6367; peakno_11214; peakno_11247; peakno_16680; peakno_16946; peakno_17152; peakno_19978; peakno_20216; peakno_20604; peakno_21080; peakno_22392; peakno_22663; peakno_22712; peakno_23463; peakno_25877	weight.cat; 1_107367142; 1_114107946; 1_118774513; 1_120326614; 1_81168473; 10_16783367; 10_16800979; 10_18003018; 10_63533820; 10_68566498; 11_41260936; 11_5685831; 12_2663592; 13_36638598; 13_36638618; 15_18071389; 15_18071398; 16_18029438; 16_19872997; 16_54922614; 17_1152421; 17_239831; 17_2873186; 18_26367601; 18_43886881; 18_46192041; 18_49040387; 19_30763752; 2_36476709; 2_5036962; 2_80219…	1_100466823; 1_107367142; 1_118774513; 1_120326614; 1_81168473; 10_16783367; 10_37536599; 10_63533820; 10_68566498; 11_3968573; 11_5685831; 12_65212859; 13_36638598; 13_36638618; 15_18071398; 16_54922614; 17_239831; 17_48674052; 17_8341155; 18_43886881; 18_46192041; 2_36476709; 2_60495265; 2_80219805; 20_55940752; 23_4947327; 24_30476473; 24_33424379; 24_37565850; 24_42260274; 24_45682760; 24_463…
LID_105593	weight.cat; CD62L..DN.T.cells.1; peakno_831; peakno_970; peakno_1390; peakno_1755; peakno_2165; peakno_2453; peakno_2848; peakno_4129; peakno_5409; peakno_5961; peakno_6367; peakno_11214; peakno_11247; peakno_11395; peakno_15543; peakno_16680; peakno_16946; peakno_17152; peakno_19238; peakno_19908; peakno_19978; peakno_20604; peakno_21080; peakno_22392; peakno_22712; peakno_25965	weight.cat; 1_114107946; 1_116658123; 1_118774513; 1_120326614; 1_39634941; 10_16783367; 10_63533820; 10_68566498; 11_41260936; 11_5685831; 12_65212859; 13_36638598; 13_36638618; 14_14345487; 14_737397; 15_18071398; 15_18071422; 16_18029438; 16_19872997; 16_54922614; 17_1152421; 17_239831; 17_2873186; 17_48642410; 18_26367601; 18_26367637; 18_43886881; 18_46192041; 19_30763752; 2_36476709; 2_5036…	1_100466823; 1_115634307; 1_118774513; 1_120326614; 1_50772385; 10_16783367; 10_37536599; 10_63533820; 10_68566498; 11_5685831; 12_65212859; 13_36638598; 13_36638618; 14_737397; 15_18071398; 16_54922614; 17_239831; 17_8341155; 18_43886881; 18_46192041; 2_36476709; 2_60495265; 2_80219805; 20_55940742; 20_55940752; 21_42093440; 23_1761998; 23_4947327; 24_30476473; 24_30476493; 24_33424379; 24_37565…
LID_105253	weight.cat; CD62L..CD8.T.cells.1; CD62L..DN.T.cells.1; peakno_331; peakno_485; peakno_831; peakno_970; peakno_1067; peakno_1390; peakno_1755; peakno_2165; peakno_2453; peakno_2848; peakno_3202; peakno_3597; peakno_4129; peakno_5781; peakno_5961; peakno_6737; peakno_8379; peakno_9156; peakno_9495; peakno_10609; peakno_11214; peakno_11395; peakno_11535; peakno_12815; peakno_12960; peakno_15543; pea…	weight.cat; 1_114107946; 1_118774513; 1_120326614; 10_18003018; 10_63533820; 10_68566498; 10_7415090; 11_3968573; 11_5685831; 12_65212859; 12_9441603; 13_36638576; 13_36638598; 13_36638618; 15_18071398; 15_18164569; 16_54922614; 17_1152421; 17_239831; 17_48642410; 17_8341155; 18_26367601; 18_46192041; 18_49040387; 2_14864673; 2_36476709; 2_5036962; 2_7449648; 2_80563288; 2_84477827; 20_29100495; …	1_100466823; 1_115634307; 1_120326614; 10_18003018; 10_20139382; 10_62832071; 10_63533820; 11_3968573; 11_5685831; 12_65212859; 13_36638598; 13_36638618; 15_18071398; 16_33271532; 16_54922614; 17_239831; 18_43886881; 18_46192041; 19_31121950; 2_36476709; 2_80219805; 2_84477827; 20_29100495; 20_55940742; 20_55940752; 23_1761998; 24_30476493; 24_33424379; 24_37565850; 24_46327592; 25_51349314; 26_1…
LID_105245	weight.cat; CD62L..DN.T.cells.1; peakno_831; peakno_970; peakno_2453; peakno_2848; peakno_4129; peakno_5409; peakno_5961; peakno_11214; peakno_12452; peakno_16680; peakno_16946; peakno_17152; peakno_19238; peakno_19978; peakno_20604; peakno_21080; peakno_22392; peakno_22663; peakno_22712; peakno_23438; peakno_23463; peakno_24042; peakno_25965	weight.cat; CD62L..CD8.T.cells.1; 1_114107946; 1_118774513; 1_120326614; 10_16783367; 10_62832071; 10_63533820; 10_68566498; 11_3968573; 11_41260936; 11_5685831; 12_35618338; 13_36638598; 13_36638618; 14_14345487; 15_18071389; 15_18071398; 16_19872997; 16_54922614; 17_1152421; 17_2873186; 17_48642410; 18_26367601; 18_26367637; 18_43886881; 18_46192041; 2_36476709; 2_5036962; 2_80219805; 2_8183609…	1_100466823; 1_118774513; 1_120326614; 1_50772385; 10_16783367; 10_62832071; 10_63533820; 11_41260925; 11_5685831; 13_36638598; 13_36638618; 14_737397; 15_18071398; 16_54922614; 17_48674052; 18_43886881; 18_46192041; 2_36476709; 2_80219805; 2_81836097; 21_42093440; 24_30476493; 24_33424379; 24_46327592; 26_11720373; 26_19574047; 26_23372787; 28_14658917; 28_39980987; 3_15919623; 30_22088008; 30_3…
LID_105580	weight.cat; CD62L..CD8.T.cells; CD62L..DN.T.cells.1; peakno_831; peakno_970; peakno_2453; peakno_2848; peakno_4129; peakno_5409; peakno_5961; peakno_6367; peakno_11214; peakno_11247; peakno_16680; peakno_16946; peakno_17152; peakno_19238; peakno_19978; peakno_20604; peakno_21080; peakno_22392; peakno_22663; peakno_22712; peakno_23438; peakno_23463; peakno_25965	weight.cat; 1_114107946; 1_118774513; 1_120326614; 10_11021577; 10_16783367; 10_63533820; 10_68566498; 11_20652886; 11_41260936; 11_5685831; 13_36638598; 13_36638618; 14_737397; 15_18071389; 15_18071398; 16_54922614; 17_1152421; 17_239831; 17_2873186; 18_26367601; 18_43886881; 18_46192041; 2_36476709; 2_5036962; 2_80219805; 2_80563288; 2_82150591; 2_84477827; 20_29100495; 21_21977264; 23_1761998;…	1_100466823; 1_118774513; 1_120326614; 1_50772385; 10_16783367; 10_63533820; 11_5685831; 13_36638598; 13_36638618; 14_737397; 15_18071398; 16_54922614; 17_239831; 17_48674052; 18_43886881; 18_46192041; 2_36476709; 2_60495265; 2_80219805; 2_81836097; 20_55940752; 24_30476493; 24_33424379; 24_37565850; 24_46327592; 25_34655774; 25_51349314; 26_11720373; 26_23372787; 28_14658917; 28_32685835; 28_372…
LID_105564	weight.cat; CD62L..CD8.T.cells; CD62L..DN.T.cells.1; peakno_331; peakno_485; peakno_831; peakno_970; peakno_1067; peakno_1390; peakno_1755; peakno_2031; peakno_2165; peakno_2453; peakno_2848; peakno_3202; peakno_5961; peakno_6737; peakno_9495; peakno_10032; peakno_11214; peakno_11247; peakno_11395; peakno_11535; peakno_12960; peakno_13045; peakno_15543; peakno_15940; peakno_16680; peakno_16946; p…	weight.cat; 1_114107946; 1_118774513; 1_120326614; 10_16783367; 10_63533820; 10_68566498; 11_3968573; 11_41260925; 11_41260936; 11_5685831; 13_36638598; 13_36638618; 15_18071389; 15_18071398; 16_19872997; 16_54922614; 17_1152421; 17_239831; 17_2873186; 17_48642410; 18_26367601; 18_26367637; 18_43886881; 18_46192041; 2_36476709; 2_5036962; 2_80219805; 2_80563288; 2_81836097; 2_81840498; 2_82150591…	1_100466823; 1_109977989; 1_115634307; 1_118774513; 1_120326614; 10_16783367; 10_63533820; 10_68566498; 11_3968573; 11_5685831; 13_36638598; 13_36638618; 15_18071398; 16_54922614; 17_239831; 17_48674052; 18_43886881; 18_46192041; 2_36476709; 2_60495265; 2_80219805; 2_81836097; 20_55940742; 20_55940752; 20_55957002; 21_42093440; 23_1761998; 23_4947327; 24_30476473; 24_30476493; 24_33424379; 24_463…
LID_105598	weight.cat; CD62L..DN.T.cells.1; peakno_485; peakno_831; peakno_970; peakno_1067; peakno_1390; peakno_1755; peakno_2165; peakno_2453; peakno_2848; peakno_3202; peakno_4031; peakno_4129; peakno_5409; peakno_5961; peakno_6367; peakno_6737; peakno_9495; peakno_11214; peakno_11247; peakno_11395; peakno_11535; peakno_13045; peakno_15543; peakno_16680; peakno_16946; peakno_17152; peakno_17815; peakno_1…	weight.cat; 1_114107946; 1_118774513; 1_120326614; 10_16783367; 10_63533820; 10_68566498; 11_41260925; 11_41260936; 11_5685831; 12_9441603; 13_36638598; 13_36638618; 13_44722835; 15_18071389; 15_18071398; 16_18029438; 16_19872997; 16_33271532; 16_54922614; 17_1152421; 17_239831; 17_2873186; 18_26367601; 18_26367637; 18_43886881; 18_46192041; 2_36476709; 2_5036962; 2_80219805; 2_80563288; 2_818360…	1_100466823; 1_115634307; 1_118774513; 1_120326614; 10_16783367; 10_63533820; 10_68566498; 11_3968573; 11_5685831; 12_65212859; 13_36638576; 13_36638598; 13_36638618; 15_18071398; 16_33271532; 16_54922614; 17_239831; 17_8341155; 18_43886881; 18_46192041; 2_36476709; 2_60495265; 2_80219805; 20_55940742; 20_55940752; 20_55957002; 21_42093440; 23_1761998; 24_30476493; 24_33424379; 24_46327592; 25_32…
LID_105240	weight.cat; CD94..T.cells.1; CD62L..DN.T.cells.1; peakno_485; peakno_831; peakno_970; peakno_1067; peakno_1390; peakno_1755; peakno_2165; peakno_2453; peakno_2848; peakno_3202; peakno_4129; peakno_5409; peakno_5961; peakno_6367; peakno_8506; peakno_9495; peakno_10032; peakno_11101; peakno_11214; peakno_11535; peakno_12815; peakno_13045; peakno_15543; peakno_15940; peakno_16680; peakno_16874; peak…	weight.cat; 1_114107946; 1_118774513; 1_120326614; 10_16783367; 10_63533820; 10_68566498; 10_7415090; 11_20652886; 11_41260925; 11_41260936; 11_5685831; 13_36638598; 13_36638618; 13_44722835; 15_18071389; 15_18071398; 16_19872997; 16_54922614; 17_1152421; 17_239831; 17_2873186; 17_48642410; 18_26367601; 18_42936830; 18_43633521; 18_43886881; 18_46192041; 2_36476709; 2_5036962; 2_80219805; 2_81836…	1_100466823; 1_118774513; 1_120326614; 1_50772385; 10_16783367; 10_63533820; 11_3968573; 11_41260925; 11_5685831; 13_36638598; 13_36638618; 15_18071398; 16_54922614; 17_239831; 18_42936830; 18_43886881; 18_46192041; 2_36476709; 2_60495265; 2_80219805; 2_81836097; 20_55940752; 21_42093440; 23_4947327; 24_30476493; 24_33424379; 24_37565850; 24_42260274; 24_46327592; 25_34568395; 25_51349314; 26_117…
LID_105265	weight.cat; CD62L..DN.T.cells.1; peakno_831; peakno_970; peakno_2165; peakno_2453; peakno_2848; peakno_4129; peakno_5409; peakno_5961; peakno_6367; peakno_9156; peakno_11214; peakno_11247; peakno_12452; peakno_15543; peakno_16680; peakno_16946; peakno_17152; peakno_19238; peakno_19978; peakno_20604; peakno_21080; peakno_22392; peakno_22712; peakno_23463; peakno_25965	weight.cat; 1_114107946; 1_118774513; 1_120326614; 10_16783367; 10_63533820; 10_68566498; 11_41260936; 11_5685831; 13_36638598; 13_36638618; 15_18071398; 16_18029438; 16_54922614; 17_1152421; 17_239831; 17_2873186; 18_26367601; 18_26367637; 18_42936830; 18_43886881; 18_46192041; 2_36476709; 2_5036962; 2_80219805; 2_80563288; 2_81840498; 2_82150591; 2_84477827; 20_29100495; 20_42618684; 21_2041413…	1_100466823; 1_118774513; 1_120326614; 1_50772385; 10_16783367; 10_63533820; 11_41260925; 11_5685831; 13_36638598; 13_36638618; 15_18071398; 16_54922614; 17_48674052; 18_43886881; 18_46192041; 2_36476709; 2_80219805; 2_81836097; 20_55940752; 24_30476493; 24_33424379; 24_46327592; 25_51349314; 26_11720373; 26_19574047; 26_23372787; 28_14658917; 28_39980987; 3_15919623; 3_52403121; 30_22088008; 30_…
LID_105596	weight.cat; CD62L..DN.T.cells.1; peakno_331; peakno_485; peakno_831; peakno_970; peakno_1067; peakno_1390; peakno_1755; peakno_2165; peakno_2453; peakno_2848; peakno_3202; peakno_5409; peakno_5961; peakno_9156; peakno_9495; peakno_11214; peakno_11247; peakno_11395; peakno_11535; peakno_15543; peakno_16680; peakno_16946; peakno_17152; peakno_17815; peakno_19221; peakno_19908; peakno_19978; peakno_…	weight.cat; 1_114107946; 1_118774513; 1_120326614; 10_16783367; 10_63533820; 10_68566498; 11_41260925; 11_41260936; 11_5685831; 13_36638598; 13_36638618; 15_18071389; 15_18071398; 16_19872997; 16_54922614; 17_1152421; 17_239831; 17_2873186; 17_48642410; 18_26367601; 18_26367637; 18_43886881; 18_46192041; 2_36476709; 2_5036962; 2_80219805; 2_80563288; 2_81840498; 2_82150591; 2_84477827; 20_2910049…	1_100466823; 1_118774513; 1_50772385; 10_16783367; 10_63533820; 11_41260925; 11_5685831; 13_36638598; 13_36638618; 15_18071398; 16_54922614; 17_48674052; 18_43886881; 18_46192041; 2_36476709; 2_80219805; 2_81836097; 24_30476493; 24_33424379; 24_46327592; 26_11720373; 26_19574047; 26_23372787; 28_14658917; 28_39980987; 3_15919623; 3_52403121; 30_22088008; 30_38604834; 30_8890598; 32_30712431; 33_2…
LID_105600	weight.cat; CD62L..CD8.T.cells; CD62L..DN.T.cells.1; peakno_331; peakno_831; peakno_970; peakno_1154; peakno_1328; peakno_1390; peakno_1755; peakno_2123; peakno_2165; peakno_2453; peakno_2848; peakno_3202; peakno_4129; peakno_5961; peakno_6298; peakno_6737; peakno_8507; peakno_9495; peakno_10032; peakno_10077; peakno_11214; peakno_11247; peakno_11535; peakno_12394; peakno_12815; peakno_16680; pea…	weight.cat; CD62L..DN.T.cells.1; 1_114107946; 1_116658123; 1_118774513; 1_120326614; 10_16783367; 10_16800979; 10_25185635; 10_68566498; 11_41260936; 11_5685831; 12_9441603; 13_36638598; 13_36638618; 15_18071389; 15_18071398; 16_848569; 17_1152421; 17_2873186; 17_48642410; 18_26367601; 18_43886881; 18_46192041; 2_14864673; 2_36476709; 2_5036962; 2_80219805; 2_80563288; 2_82150591; 2_84477827; 20_…	1_100466823; 1_115634307; 1_118774513; 1_120326614; 10_16783367; 10_23311309; 10_37536599; 10_63533820; 10_7725754; 11_5685831; 13_36638598; 13_36638618; 14_4815942; 15_18071398; 15_40601706; 16_54922614; 17_239831; 17_48674052; 18_43886881; 18_46192041; 2_36476709; 2_56580411; 2_80219805; 2_81836097; 20_29100495; 20_55940752; 21_42093440; 24_30476493; 24_37565850; 24_42260274; 24_46327592; 24_46…
LID_105595	weight.cat; CD94..T.cells.1; CD4.T.cells; CD62L..CD8.T.cells; CD62L..DN.T.cells.1; peakno_331; peakno_485; peakno_831; peakno_970; peakno_1067; peakno_1390; peakno_1755; peakno_2165; peakno_2848; peakno_3597; peakno_5409; peakno_5961; peakno_8379; peakno_9495; peakno_10157; peakno_10609; peakno_11214; peakno_11395; peakno_11535; peakno_12394; peakno_12956; peakno_13045; peakno_15543; peakno_16680…	weight.cat; 1_114107946; 1_120326614; 10_16783367; 10_25529817; 10_63533820; 10_68566498; 11_5685831; 12_9441603; 13_36638598; 13_36638618; 14_4716776; 15_18071389; 15_18071398; 16_19872997; 16_33271532; 16_54922614; 17_1152421; 17_2873186; 18_26367601; 18_34124824; 18_42936830; 18_43886881; 18_46192041; 2_36476709; 2_80219805; 2_81840498; 2_82150591; 20_42618684; 21_20414137; 21_21977264; 23_176…	1_100466823; 1_120326614; 1_35644265; 1_50772385; 10_16783367; 10_63533820; 11_5685831; 12_65212859; 13_36638576; 13_36638598; 13_36638618; 15_18071398; 16_33271532; 16_54922614; 17_1152421; 18_34124824; 18_43886881; 18_46192041; 2_36476709; 2_80219805; 20_55940752; 23_1761998; 23_4947327; 24_30476473; 24_33424379; 26_23372787; 28_14658917; 28_39980987; 29_36521743; 3_15919623; 3_52403121; 3_5251…
LID_105587	weight.cat; CD94..T.cells.1; CD4.T.cells; CD62L..CD8.T.cells.1; peakno_331; peakno_485; peakno_831; peakno_970; peakno_1067; peakno_1390; peakno_1755; peakno_2165; peakno_2848; peakno_3260; peakno_4129; peakno_4502; peakno_5409; peakno_5781; peakno_5961; peakno_9495; peakno_10032; peakno_11101; peakno_11214; peakno_11395; peakno_11535; peakno_12394; peakno_15543; peakno_15940; peakno_16680; peakn…	weight.cat; 1_103689549; 1_114107946; 1_115634307; 1_118774513; 1_120326614; 10_16783367; 10_63533820; 10_68566498; 11_41260925; 11_41260936; 11_5685831; 13_36638598; 13_36638618; 15_18071398; 16_18029438; 16_19872997; 16_54922614; 17_1152421; 17_2873186; 18_26367601; 18_43886881; 18_46192041; 18_52536301; 2_36476709; 2_5036962; 2_80219805; 2_80563288; 2_81840498; 2_84477827; 20_29100495; 20_4261…	1_100466823; 1_115634307; 1_118774513; 1_120326614; 1_98243029; 10_16783367; 10_20139382; 10_62832071; 10_63533820; 11_3968573; 11_5685831; 12_65212859; 12_68112162; 13_36638598; 13_36638618; 15_18071398; 16_54922614; 17_239831; 18_26367601; 18_43886881; 18_46192041; 2_36476709; 2_80219805; 2_81836097; 20_55957002; 23_1761998; 24_30476493; 24_33424379; 24_45410069; 24_46327592; 25_327828; 25_3456…
LID_105591	weight.cat; CD62L..DN.T.cells.1; peakno_485; peakno_831; peakno_970; peakno_1067; peakno_1390; peakno_1755; peakno_2165; peakno_2453; peakno_2848; peakno_3202; peakno_4129; peakno_5409; peakno_5781; peakno_5961; peakno_9495; peakno_10157; peakno_11214; peakno_11247; peakno_11395; peakno_11535; peakno_12815; peakno_15543; peakno_16680; peakno_16874; peakno_16946; peakno_17152; peakno_19221; peakno…	weight.cat; 1_108613459; 1_114107946; 1_118774513; 1_120326614; 10_16783367; 10_16800979; 10_25185635; 10_63533820; 10_68566498; 10_7415090; 11_41260936; 11_5685831; 13_36638598; 13_36638618; 15_18071398; 16_54922614; 17_1152421; 17_239831; 17_2873186; 18_26367601; 18_26367637; 18_43886881; 18_46192041; 2_36476709; 2_5036962; 2_80219805; 2_80563288; 2_81836097; 2_82150591; 2_84477827; 20_29100495…	1_100466823; 1_118774513; 1_120326614; 1_50772385; 10_16783367; 10_63533820; 11_5685831; 13_36638598; 13_36638618; 15_18071398; 16_54922614; 17_239831; 17_48674052; 18_43886881; 18_46192041; 2_36476709; 2_80219805; 2_81836097; 20_55940752; 24_30476493; 24_33424379; 24_37565850; 24_46327592; 26_11720373; 26_19574047; 26_23372787; 28_14658917; 28_37225192; 28_39980987; 29_36521743; 3_15919623; 3_52…
LID_105568	weight.cat; CD62L..DN.T.cells.1; peakno_831; peakno_970; peakno_2453; peakno_2848; peakno_4129; peakno_5409; peakno_5961; peakno_6367; peakno_11214; peakno_11247; peakno_16680; peakno_16946; peakno_17152; peakno_19238; peakno_19978; peakno_20604; peakno_21080; peakno_22392; peakno_22663; peakno_22712; peakno_23463; peakno_25965	weight.cat; 1_114107946; 1_118774513; 1_120326614; 1_44723098; 10_16783367; 10_63533820; 10_68566498; 10_7415090; 11_41260925; 11_41260936; 11_5685831; 12_9441603; 13_36638598; 13_36638618; 15_18071389; 15_18071398; 16_18029438; 16_54922614; 17_1152421; 17_239831; 17_2873186; 17_48642410; 18_26367601; 18_43886881; 18_46192041; 2_36476709; 2_5036962; 2_80219805; 2_80563288; 2_81840498; 2_84477827;…	1_100466823; 1_115634307; 1_118774513; 1_120326614; 1_44723098; 10_16783367; 10_62832071; 10_63533820; 11_3968573; 11_5685831; 13_36638576; 13_36638598; 13_36638618; 15_18071398; 16_33271532; 16_54922614; 17_239831; 18_43886881; 18_46192041; 2_22014959; 2_36476709; 2_5036962; 2_60495265; 2_80219805; 20_55940742; 20_55940752; 21_42093440; 23_1761998; 23_4947327; 24_30476493; 24_33424379; 24_375658…
LID_105244	weight.cat; CD62L..DN.T.cells.1; peakno_831; peakno_970; peakno_2165; peakno_2435; peakno_2453; peakno_2848; peakno_4129; peakno_5409; peakno_5961; peakno_6367; peakno_11214; peakno_16680; peakno_16946; peakno_17152; peakno_19238; peakno_19908; peakno_19978; peakno_20183; peakno_20604; peakno_21080; peakno_22392; peakno_22712; peakno_23463; peakno_25965	weight.cat; 1_114107946; 1_118774513; 1_120326614; 10_16783367; 10_63533820; 10_68566498; 10_7415090; 11_41260936; 11_5685831; 12_9441603; 13_36638598; 13_36638618; 15_18071389; 15_18071398; 16_54922614; 17_1152421; 17_239831; 17_2873186; 17_48642410; 18_26367601; 18_43886881; 18_46192041; 2_36476709; 2_5036962; 2_80219805; 2_80563288; 2_82150591; 2_84477827; 20_29100495; 20_42618684; 21_20414137…	1_100466823; 1_118774513; 1_120326614; 1_50772385; 10_16783367; 10_63533820; 11_41260925; 11_5685831; 13_36638598; 13_36638618; 15_18071398; 16_54922614; 17_48674052; 18_43886881; 18_46192041; 2_36476709; 2_80219805; 2_81836097; 20_55940752; 23_1761998; 23_4947327; 24_30476493; 24_33424379; 24_46327592; 25_51349314; 26_11720373; 26_23372787; 28_14658917; 28_39980987; 3_15919623; 3_52403121; 30_22…
LID_105597	weight.cat; CD62L..CD8.T.cells; CD62L..CD8.T.cells.1; CD62L..DN.T.cells.1; peakno_485; peakno_831; peakno_970; peakno_1390; peakno_1755; peakno_2165; peakno_2453; peakno_2848; peakno_4129; peakno_5409; peakno_5961; peakno_6367; peakno_6737; peakno_9495; peakno_11214; peakno_11247; peakno_11395; peakno_11535; peakno_13045; peakno_15543; peakno_16680; peakno_16946; peakno_17152; peakno_19124; peakn…	weight.cat; 1_116658123; 1_118774513; 1_120326614; 10_16783367; 10_63533820; 10_68566498; 11_3968573; 11_41260936; 13_36638598; 13_36638618; 15_18071389; 15_18071398; 16_19872997; 16_54922614; 17_1152421; 17_2873186; 18_42936830; 18_43886881; 18_46192041; 2_36476709; 2_80219805; 2_82150591; 2_84477827; 21_20414137; 21_21977264; 23_1761998; 24_1755266; 24_30476493; 24_33424379; 24_42260274; 25_483…	1_100466823; 1_118774513; 1_50772385; 10_16783367; 10_27603191; 10_63533820; 11_41260925; 11_5685831; 13_36638598; 13_36638618; 15_18071389; 15_18071398; 16_54922614; 17_48674052; 18_43886881; 18_46192041; 2_36476709; 2_80219805; 2_84477827; 20_55940752; 24_30476493; 24_33424379; 26_23372787; 28_14658917; 28_725352; 29_36521743; 3_15919623; 30_22088008; 30_38604834; 32_30712431; 33_26669263; 5_31…
LID_105251	weight.cat; CD62L..CD8.T.cells; CD62L..DN.T.cells.1; peakno_485; peakno_831; peakno_970; peakno_1067; peakno_1390; peakno_1755; peakno_2165; peakno_2453; peakno_2848; peakno_3202; peakno_5409; peakno_5781; peakno_5961; peakno_6367; peakno_9495; peakno_11214; peakno_11395; peakno_11535; peakno_15543; peakno_16680; peakno_16946; peakno_17152; peakno_17815; peakno_19238; peakno_19908; peakno_19978; …	weight.cat; 1_114107946; 1_118774513; 1_120326614; 10_16783367; 10_63533820; 10_68566498; 11_41260936; 11_5685831; 12_65212859; 12_9441603; 13_36638598; 13_36638618; 15_18071398; 15_62914220; 16_54922614; 17_1152421; 17_2873186; 18_26367601; 18_26367637; 18_38807899; 18_43633521; 18_43886881; 18_46192041; 2_36476709; 2_5036962; 2_80219805; 2_80563288; 2_81836097; 2_84477827; 20_29100495; 20_42618…	1_100466823; 1_115634307; 1_118774513; 1_120326614; 1_81168473; 10_16783367; 10_62832071; 10_63533820; 10_68566498; 11_3968573; 11_5685831; 12_35618338; 12_65212859; 13_36638598; 13_36638618; 15_18071398; 16_54922614; 17_239831; 18_26367628; 18_38807899; 18_43886881; 18_46192041; 19_38042237; 2_22014959; 2_36476709; 2_5036962; 2_81836097; 2_84319635; 20_55940752; 20_55957002; 21_42093440; 23_4947…
LID_105241	weight.cat; CD62L..CD8.T.cells; CD62L..DN.T.cells.1; peakno_328; peakno_485; peakno_831; peakno_970; peakno_1067; peakno_1390; peakno_1755; peakno_2165; peakno_2453; peakno_2848; peakno_3202; peakno_5409; peakno_5961; peakno_9495; peakno_11214; peakno_11247; peakno_11395; peakno_11535; peakno_13045; peakno_15543; peakno_16680; peakno_16946; peakno_17152; peakno_17815; peakno_19124; peakno_19238; …	weight.cat; 1_114107946; 1_118774513; 1_120326614; 10_16783367; 10_25185635; 10_62832071; 10_63533820; 10_68566498; 10_7415090; 11_41260936; 13_36638598; 13_36638618; 15_18071389; 15_18071398; 16_18029438; 16_54922614; 17_1152421; 17_54023970; 18_26367601; 18_26367637; 18_42936830; 18_43886881; 18_46192041; 2_36476709; 2_5036962; 2_80219805; 2_80563288; 2_81836097; 2_82150591; 2_84477827; 20_2910…	1_100466823; 1_118774513; 1_120326614; 1_50772385; 10_16783367; 10_63533820; 11_5685831; 13_36638598; 15_18071398; 16_33271532; 16_54922614; 17_48674052; 18_43886881; 18_46192041; 2_36476709; 2_80563288; 2_81836097; 2_84477827; 20_55940752; 21_20414137; 21_42093440; 24_30476493; 24_33424379; 24_45682760; 24_46327592; 25_12318199; 26_23372787; 28_14658917; 28_39980987; 3_15919623; 3_52403121; 30_2…
LID_105584	weight.cat; CD62L..DN.T.cells.1; peakno_331; peakno_485; peakno_831; peakno_970; peakno_1067; peakno_1390; peakno_1755; peakno_2165; peakno_2453; peakno_2848; peakno_3202; peakno_5409; peakno_5961; peakno_9495; peakno_11214; peakno_11247; peakno_11395; peakno_11535; peakno_13045; peakno_15543; peakno_15940; peakno_16680; peakno_16946; peakno_17152; peakno_17815; peakno_19221; peakno_19238; peakno…	weight.cat; 1_114107946; 1_118774513; 1_120326614; 10_16783367; 10_16800979; 10_25185635; 10_63533820; 10_68566498; 11_41260925; 11_41260936; 11_5685831; 11_69170221; 12_2663592; 12_9441603; 13_36638598; 13_36638618; 13_44722835; 15_18071389; 15_18071398; 16_54922614; 16_848569; 17_1152421; 17_239831; 17_34809970; 18_26367601; 18_26367637; 18_43633521; 18_43886881; 18_46192041; 2_36476709; 2_5036…	1_100466823; 1_118774513; 1_120326614; 1_50772385; 10_16783367; 10_63533820; 11_41260925; 11_5685831; 13_36638598; 13_36638618; 15_18071398; 16_54922614; 17_48674052; 18_43886881; 18_46192041; 2_36476709; 2_80219805; 2_81836097; 24_30476493; 24_33424379; 26_11720373; 26_19574047; 26_23372787; 28_14658917; 28_39980987; 3_15919623; 30_22088008; 30_38604830; 30_38604834; 30_8890598; 33_25278373; 33_…
LID_105242	weight.cat; CD62L..DN.T.cells.1; peakno_831; peakno_970; peakno_2453; peakno_2848; peakno_4129; peakno_5409; peakno_5961; peakno_6367; peakno_11214; peakno_12452; peakno_16680; peakno_16874; peakno_16946; peakno_17152; peakno_19908; peakno_19978; peakno_20604; peakno_21080; peakno_22392; peakno_22712; peakno_23463; peakno_25965	weight.cat; 1_114107946; 1_118774513; 1_120326614; 10_16783367; 10_63533820; 10_68566498; 11_3968573; 11_41260925; 11_41260936; 11_5685831; 12_9441603; 13_36638598; 13_36638618; 15_18071389; 15_18071398; 15_18071422; 16_19872997; 16_54922614; 17_1152421; 17_2873186; 18_26367601; 18_43886881; 18_46192041; 2_36476709; 2_5036962; 2_80219805; 2_80563288; 2_82150591; 2_84477827; 20_29100495; 21_204141…	1_100466823; 1_115634307; 1_118774513; 1_50772385; 10_63533820; 11_3968573; 11_5685831; 12_65212859; 13_36638598; 13_36638618; 15_18071398; 15_18071422; 16_54922614; 17_1152421; 17_239831; 18_43886881; 18_46192041; 2_22014959; 2_36476709; 2_56580411; 2_60495265; 2_81836097; 2_84477827; 20_55940752; 23_1761998; 23_4947327; 24_30476493; 24_33424379; 24_37565850; 24_41788668; 24_42260274; 24_4632759…
LID_105256	weight.cat; CD62L..DN.T.cells.1; peakno_485; peakno_831; peakno_970; peakno_1067; peakno_1390; peakno_1755; peakno_2165; peakno_2453; peakno_2848; peakno_3202; peakno_3260; peakno_3597; peakno_4139; peakno_5409; peakno_5961; peakno_6367; peakno_6737; peakno_8379; peakno_9156; peakno_10451; peakno_11214; peakno_11247; peakno_11395; peakno_11535; peakno_13045; peakno_15543; peakno_15940; peakno_165…	weight.cat; 1_114107946; 1_118774513; 1_120326614; 10_16783367; 10_63533820; 11_41260936; 11_5685831; 12_9441603; 13_36638598; 13_36638618; 15_18071389; 15_18071398; 16_19872997; 16_54922614; 17_1152421; 17_239831; 17_2873186; 18_26367601; 18_42936830; 18_43886881; 18_46192041; 2_36476709; 2_5036962; 2_80219805; 2_80563288; 2_81836097; 2_84477827; 20_29100495; 21_20414137; 21_21977264; 23_1761998…	1_100466823; 1_115634307; 1_118774513; 1_120326614; 1_50772385; 1_81168473; 10_16783367; 10_37536599; 10_63533820; 11_3968573; 11_5685831; 13_36638598; 13_36638618; 13_36653693; 15_18071398; 16_54922614; 17_239831; 18_43886881; 18_46192041; 2_36476709; 2_5036962; 2_60495265; 2_80219805; 2_81836097; 20_55940752; 21_42093440; 23_1761998; 23_4947327; 24_30476493; 24_33424379; 24_41788668; 24_4226027…
LID_105583	weight.cat; CD62L..DN.T.cells.1; peakno_831; peakno_970; peakno_1755; peakno_2453; peakno_2848; peakno_4129; peakno_5409; peakno_5961; peakno_6367; peakno_11214; peakno_11247; peakno_11395; peakno_15543; peakno_16680; peakno_16946; peakno_17152; peakno_19238; peakno_19908; peakno_19978; peakno_20604; peakno_21080; peakno_22392; peakno_22663; peakno_22712; peakno_23463; peakno_25965	weight.cat; 1_114107946; 1_118774513; 1_120326614; 10_16783367; 10_63533820; 10_68566498; 10_7415090; 11_41260936; 11_5685831; 13_36638598; 13_36638618; 15_18071398; 15_18071422; 16_18029438; 16_19872997; 16_54922614; 17_1152421; 17_239831; 17_2873186; 17_48642410; 18_26367601; 18_43886881; 18_46192041; 19_30763752; 2_36476709; 2_5036962; 2_80219805; 2_80563288; 2_82150591; 2_84477827; 20_2910049…	1_100466823; 1_118774513; 1_50772385; 10_16783367; 10_63533820; 11_41260925; 11_5685831; 13_36638598; 13_36638618; 15_18071398; 16_54922614; 17_48674052; 18_43886881; 18_46192041; 2_36476709; 2_80219805; 2_81836097; 20_55940752; 24_30476493; 24_33424379; 24_46327592; 26_11720373; 26_19574047; 26_23372787; 28_14658917; 28_39980987; 3_15919623; 30_22088008; 30_38604834; 30_8890598; 32_30712431; 33_…
LID_105609	weight.cat; CD62L..DN.T.cells.1; peakno_485; peakno_831; peakno_970; peakno_2165; peakno_2453; peakno_2848; peakno_4129; peakno_5409; peakno_5961; peakno_6367; peakno_10157; peakno_11214; peakno_11247; peakno_16680; peakno_16946; peakno_17152; peakno_19159; peakno_19221; peakno_19238; peakno_20183; peakno_20604; peakno_21080; peakno_21141; peakno_22392; peakno_22712	weight.cat; 1_114107946; 1_118774513; 10_16783367; 10_16800979; 10_63533820; 10_68566498; 11_5685831; 13_36638598; 13_36638618; 14_737397; 15_18071398; 16_54922614; 17_1152421; 18_26367601; 18_43886881; 18_46192041; 2_36476709; 2_80219805; 2_81836097; 2_81840498; 2_84477827; 20_42618684; 21_20414137; 21_21977264; 23_1761998; 24_1755266; 24_30476473; 24_30476493; 24_33424379; 24_41831466; 24_42260…	1_100466823; 1_118774513; 1_50772385; 10_16783367; 10_63533820; 11_41260925; 11_5685831; 13_36638598; 13_36638618; 15_18071398; 16_54922614; 18_43886881; 2_80219805; 2_81836097; 20_55940742; 21_42093440; 24_30476493; 24_33424379; 24_42260274; 25_51349314; 26_11720373; 28_14658917; 28_39980987; 3_15919623; 3_52403121; 30_22088008; 30_8890598; 32_30712431; 33_26669263; 35_1839735; 4_10693279; 6_118…
LID_105585	weight.cat; CD62L..DN.T.cells.1; peakno_831; peakno_970; peakno_2453; peakno_2848; peakno_4129; peakno_5409; peakno_5961; peakno_6367; peakno_11214; peakno_11247; peakno_16680; peakno_16946; peakno_17152; peakno_19238; peakno_19978; peakno_20604; peakno_21080; peakno_22392; peakno_22663; peakno_22712; peakno_23463; peakno_25965	weight.cat; 1_114107946; 1_118774513; 1_120326614; 10_16783367; 10_63533820; 10_68566498; 10_7415090; 11_41260936; 11_5685831; 12_9441603; 13_36638598; 13_36638618; 15_18071398; 16_54922614; 17_1152421; 17_239831; 17_2873186; 17_48642410; 18_26367601; 18_26367637; 18_42936830; 18_43886881; 18_46192041; 2_36476709; 2_5036962; 2_80219805; 2_80563288; 2_81840498; 2_82150591; 2_84477827; 20_29100495;…	1_100466823; 1_118774513; 1_120326614; 1_50772385; 10_16783367; 10_63533820; 11_41260925; 11_5685831; 13_36638598; 13_36638618; 15_18071398; 16_54922614; 17_48674052; 18_43886881; 18_46192041; 2_36476709; 2_80219805; 2_81836097; 23_4947327; 24_30476473; 24_30476493; 24_33424379; 25_51349314; 26_11720373; 26_19574047; 26_23372787; 28_14658917; 28_39980987; 3_15919623; 30_22088008; 30_38604834; 30_…
LID_105252	weight.cat; CD62L..CD8.T.cells; CD62L..DN.T.cells.1; peakno_485; peakno_831; peakno_970; peakno_1067; peakno_1390; peakno_1755; peakno_2165; peakno_2453; peakno_2848; peakno_3202; peakno_5409; peakno_5961; peakno_6367; peakno_9495; peakno_10032; peakno_11214; peakno_11247; peakno_11395; peakno_11535; peakno_13045; peakno_15543; peakno_16680; peakno_16946; peakno_17152; peakno_17815; peakno_19221;…	weight.cat; 1_114107946; 1_118774513; 1_120326614; 1_44723098; 10_16783367; 10_25185635; 10_63533820; 10_68566498; 11_41260925; 11_41260936; 11_5685831; 12_65212859; 13_36638598; 13_36638618; 13_44722835; 14_737397; 15_18071398; 16_18029438; 16_54922614; 17_1152421; 17_239831; 17_2873186; 17_48642410; 18_26367601; 18_42936830; 18_43886881; 18_46192041; 2_36476709; 2_5036962; 2_80219805; 2_8184049…	1_100466823; 1_114107946; 1_118774513; 1_120326614; 1_50772385; 10_16783367; 10_63533820; 11_41260925; 11_5685831; 12_65212859; 13_36638598; 13_36638618; 15_18071398; 16_54922614; 17_48674052; 18_43886881; 18_46192041; 2_36476709; 2_80219805; 2_81836097; 24_30476493; 24_33424379; 24_46327592; 25_34568395; 26_11720373; 26_19574047; 26_23372787; 28_14658917; 28_37225192; 28_39980987; 3_15919623; 30…
LID_105235	weight.cat; CD62L..DN.T.cells.1; peakno_485; peakno_831; peakno_970; peakno_1067; peakno_1390; peakno_1755; peakno_2165; peakno_2453; peakno_2848; peakno_3202; peakno_4129; peakno_5409; peakno_5961; peakno_6367; peakno_8379; peakno_9495; peakno_11214; peakno_11247; peakno_11395; peakno_11535; peakno_14751; peakno_15543; peakno_16680; peakno_16946; peakno_17152; peakno_17815; peakno_19221; peakno_…	weight.cat; CD4.T.cells; 1_114107946; 1_118774513; 1_120326614; 1_39634941; 10_16783367; 10_63533820; 10_68566498; 11_20652886; 11_3968573; 11_41260925; 11_41260936; 11_5685831; 12_65212859; 13_36638598; 13_36638618; 13_44722835; 15_18071389; 15_18071398; 16_54922614; 17_1152421; 17_239831; 18_26367601; 18_26367637; 18_43633521; 18_43886881; 18_46192041; 19_30763752; 2_36476709; 2_5036962; 2_8021…	1_100466823; 1_115634307; 1_118774513; 1_120326614; 10_16783367; 10_63533820; 10_68566498; 11_3968573; 11_5685831; 13_36638576; 13_36638598; 13_36638618; 15_18071398; 16_54922614; 17_239831; 17_8341155; 18_43886881; 18_46192041; 2_22014959; 2_36476709; 2_60495265; 2_80219805; 2_84319635; 20_55940742; 20_55940752; 21_42093440; 23_1761998; 23_4947327; 24_30476493; 24_33424379; 24_37565850; 24_46327…
LID_105237	weight.cat; CD62L..DN.T.cells.1; peakno_485; peakno_831; peakno_970; peakno_1067; peakno_1390; peakno_1755; peakno_2165; peakno_2453; peakno_2848; peakno_3202; peakno_5409; peakno_5961; peakno_6367; peakno_9495; peakno_10032; peakno_11214; peakno_11247; peakno_11395; peakno_11535; peakno_13045; peakno_15543; peakno_16680; peakno_16946; peakno_17152; peakno_17815; peakno_19221; peakno_19238; peakn…	weight.cat; 1_114107946; 1_118774513; 1_120326614; 1_44723098; 10_16783367; 10_63533820; 10_68566498; 11_20652886; 11_41260936; 11_5685831; 12_9441603; 13_36638598; 13_36638618; 13_44722835; 15_18071398; 16_54922614; 16_848569; 17_1152421; 17_239831; 17_2873186; 17_48642410; 18_26367601; 18_26367637; 18_43886881; 18_46192041; 19_30763752; 2_36476709; 2_5036962; 2_80219805; 2_80563288; 2_81840498;…	1_100466823; 1_118774513; 1_50772385; 10_16783367; 10_63533820; 11_41260925; 11_5685831; 13_36638598; 13_36638618; 15_18071398; 16_54922614; 17_48674052; 18_43886881; 18_46192041; 2_36476709; 2_80219805; 2_81836097; 24_30476493; 24_33424379; 24_46327592; 26_11720373; 26_19574047; 26_23372787; 28_14658917; 28_37225192; 28_39980987; 3_15919623; 30_22088008; 30_38604834; 30_8890598; 32_30712431; 33_…
LID_105258	weight.cat; CD62L..CD8.T.cells.1; CD62L..DN.T.cells.1; peakno_331; peakno_485; peakno_831; peakno_970; peakno_1067; peakno_1390; peakno_1755; peakno_2165; peakno_2453; peakno_2848; peakno_3202; peakno_3597; peakno_4129; peakno_5409; peakno_5961; peakno_6367; peakno_8379; peakno_9495; peakno_10032; peakno_10157; peakno_11214; peakno_11247; peakno_11395; peakno_11535; peakno_15543; peakno_16680; pe…	weight.cat; 1_114107946; 1_118774513; 1_120326614; 10_16783367; 10_25185635; 10_63533820; 10_68566498; 11_41260925; 11_5685831; 13_36638598; 13_36638618; 15_18071389; 15_18071398; 16_54922614; 17_1152421; 17_48642410; 18_26367601; 18_43633521; 18_43886881; 18_46192041; 19_30763752; 2_36476709; 2_5036962; 2_80219805; 2_80563288; 2_82150591; 2_84477827; 20_1578228; 20_29100495; 20_41324105; 21_2041…	1_100466823; 1_118774513; 1_50772385; 10_16783367; 10_63533820; 11_41260925; 11_5685831; 11_68194441; 13_36638598; 13_36638618; 15_18071398; 16_54922614; 18_43886881; 18_46192041; 2_36476709; 2_80219805; 21_42093440; 23_1761998; 23_4947327; 24_30476493; 24_33424379; 24_37565850; 25_34568395; 26_11720373; 26_19574047; 28_14658917; 28_37225192; 28_39980987; 3_15919623; 30_22088008; 30_38604834; 30_…
LID_105571	weight.cat; CD94..T.cells.1; CD62L..DN.T.cells.1; peakno_485; peakno_831; peakno_970; peakno_1067; peakno_1390; peakno_1755; peakno_2165; peakno_2453; peakno_2848; peakno_3202; peakno_5409; peakno_5781; peakno_5961; peakno_6367; peakno_9495; peakno_11214; peakno_11247; peakno_11395; peakno_11535; peakno_12815; peakno_13045; peakno_14900; peakno_15543; peakno_16680; peakno_16946; peakno_17152; pea…	weight.cat; CD94..T.cells.1; CD4.T.cells; 1_114107946; 1_118774513; 1_120326614; 1_44723098; 10_16783367; 10_16800979; 10_25185635; 10_63533820; 10_68566498; 11_3968573; 11_41260925; 11_5685831; 13_36638598; 13_36638618; 15_18071398; 16_19872997; 16_54922614; 17_1152421; 17_239831; 17_2873186; 18_26367601; 18_26367637; 18_43886881; 18_46192041; 2_36476709; 2_5036962; 2_80219805; 2_80563288; 2_843…	1_100466823; 1_115634307; 1_118774513; 1_120326614; 10_16783367; 10_37536599; 10_63533820; 10_68566498; 11_3968573; 11_5685831; 13_36638598; 13_36638618; 15_18071398; 16_33271532; 16_54922614; 17_239831; 18_26367628; 18_43886881; 18_46192041; 2_22014959; 2_36476709; 2_60495265; 2_80219805; 2_84319635; 20_55940752; 21_42093440; 23_1761998; 23_4947327; 24_30476473; 24_30476493; 24_33424379; 24_3756…
LID_105590	weight.cat; CD62L..DN.T.cells.1; peakno_831; peakno_970; peakno_2453; peakno_5781; peakno_5961; peakno_6367; peakno_7822; peakno_10157; peakno_11214; peakno_11247; peakno_11395; peakno_12452; peakno_12753; peakno_13533; peakno_16680; peakno_16946; peakno_17152; peakno_19978; peakno_20604; peakno_21080; peakno_22392; peakno_22712; peakno_23152; peakno_23463; peakno_23476; peakno_25965	weight.cat; 1_114107946; 1_118774513; 10_16783367; 11_3968573; 11_41260936; 11_67112702; 13_36638598; 14_4716776; 15_18071389; 15_18071398; 15_24373345; 16_19872997; 17_239831; 17_2873186; 17_48642410; 18_26367601; 18_26367637; 18_43633521; 18_43886881; 2_36476709; 2_80219805; 2_81840498; 20_55940752; 20_57808501; 23_1761998; 24_30476493; 24_33424379; 24_41788668; 24_41831466; 24_45682760; 24_472…	1_100466823; 1_51092305; 10_16783367; 11_3968573; 11_5685831; 13_36638598; 14_4716776; 15_18071398; 17_48674052; 18_26367601; 18_26367628; 18_43886881; 2_36476709; 2_80219805; 20_55940742; 20_55940752; 24_30476493; 24_33424379; 24_41788668; 26_11720373; 26_19574047; 28_11573102; 28_14658917; 28_39980987; 3_15919623; 3_21961673; 3_52403125; 3_90899533; 30_38604834; 32_30712431; 33_26669263; 34_377…
LID_105603	weight.cat; CD62L..DN.T.cells.1; peakno_831; peakno_970; peakno_2453; peakno_2848; peakno_4129; peakno_5409; peakno_5961; peakno_6367; peakno_9156; peakno_11214; peakno_11247; peakno_15543; peakno_16680; peakno_16946; peakno_17152; peakno_19238; peakno_19978; peakno_20604; peakno_21080; peakno_22392; peakno_22663; peakno_22712; peakno_23463; peakno_25965	weight.cat; 1_114107946; 1_118774513; 1_120326614; 10_16783367; 10_63533820; 10_68566498; 11_3968573; 11_41260936; 11_5685831; 13_36638598; 13_36638618; 15_18071389; 15_18071398; 16_54922614; 17_1152421; 17_239831; 17_2873186; 17_48642410; 18_26367601; 18_42936830; 18_43886881; 18_46192041; 2_36476709; 2_5036962; 2_80219805; 2_80563288; 2_81840498; 2_82150591; 2_84477827; 20_29100495; 21_20414137…	1_100466823; 1_118774513; 1_50772385; 10_16783367; 10_63533820; 11_41260925; 11_5685831; 13_36638598; 13_36638618; 15_18071398; 16_54922614; 17_48674052; 18_43886881; 18_46192041; 2_36476709; 2_80219805; 2_81836097; 20_55940752; 21_42093440; 24_30476493; 24_33424379; 24_37565850; 24_46327592; 26_11720373; 26_19574047; 26_23372787; 27_2647438; 28_14658917; 28_39980987; 3_15919623; 30_22088008; 30_…
LID_105211	weight.cat; CD62L..DN.T.cells.1; peakno_831; peakno_970; peakno_1390; peakno_2165; peakno_2453; peakno_2848; peakno_4129; peakno_5409; peakno_5961; peakno_6367; peakno_6737; peakno_7998; peakno_9495; peakno_11214; peakno_11247; peakno_11395; peakno_15543; peakno_15940; peakno_16680; peakno_16874; peakno_16946; peakno_17152; peakno_19238; peakno_19908; peakno_19978; peakno_20183; peakno_20604; pea…	weight.cat; 1_114107946; 1_118774513; 1_120326614; 10_16783367; 10_63533820; 10_67923757; 10_68566498; 11_3968573; 11_41260925; 11_41260936; 11_5685831; 12_9441603; 13_36638598; 13_36638618; 15_18071389; 15_18071398; 16_19872997; 16_2234804; 16_54922614; 17_1152421; 17_239831; 17_2873186; 17_48642410; 18_26367601; 18_43886881; 18_46192041; 2_36476709; 2_5036962; 2_80219805; 2_80563288; 2_81840498…	1_100466823; 1_118774513; 1_50772385; 10_16783367; 10_63533820; 11_41260925; 11_5685831; 13_36638598; 13_36638618; 15_18071398; 16_54922614; 18_43886881; 2_80219805; 24_30476493; 24_33424379; 28_14658917; 28_39980987; 29_36521743; 3_15919623; 30_22088008; 30_38604834; 30_8890598; 32_30712431; 33_26669263; 35_18358828; 35_18358838; 35_1839735; 6_7478427; 7_16944190; 9_2246786; 9_32277253; 9_346473…
LID_105586	weight.cat; CD62L..DN.T.cells.1; peakno_831; peakno_970; peakno_2165; peakno_2453; peakno_2848; peakno_4129; peakno_5409; peakno_5961; peakno_6367; peakno_9156; peakno_10157; peakno_11214; peakno_11247; peakno_11535; peakno_16680; peakno_16946; peakno_17152; peakno_19238; peakno_19978; peakno_20604; peakno_21080; peakno_22392; peakno_22712; peakno_23463; peakno_23476; peakno_25965	weight.cat; 1_114107946; 1_118774513; 1_120326614; 10_16783367; 10_25185635; 10_62832071; 10_63533820; 10_68566498; 11_3968573; 11_41260925; 11_5685831; 12_9441603; 13_36638598; 13_36638618; 15_18071389; 15_18071398; 16_19872997; 16_54922614; 17_1152421; 17_239831; 17_2873186; 17_48642410; 18_26367601; 18_43886881; 18_46192041; 2_36476709; 2_5036962; 2_80219805; 2_80563288; 2_81840498; 2_84477827…	1_100466823; 1_115634307; 1_120326614; 10_16783367; 10_62832071; 10_63533820; 10_68566498; 11_3968573; 11_5685831; 12_35618338; 12_65212859; 13_36638576; 13_36638598; 13_36638618; 15_18071398; 15_34396007; 16_54922614; 17_239831; 17_8341155; 18_43886881; 18_46192041; 2_22014959; 2_36476709; 2_5036962; 2_84319635; 20_29100495; 20_55816959; 20_55940742; 20_55940752; 21_42093440; 23_4947327; 24_3047…
LID_105569	weight.cat; CD62L..DN.T.cells.1; peakno_102; peakno_328; peakno_331; peakno_426; peakno_970; peakno_1067; peakno_1276; peakno_1401; peakno_1654; peakno_2031; peakno_2165; peakno_2480; peakno_2848; peakno_3260; peakno_3447; peakno_3697; peakno_4502; peakno_5409; peakno_5549; peakno_5781; peakno_5961; peakno_6060; peakno_6077; peakno_6298; peakno_6367; peakno_6684; peakno_6737; peakno_8112; peakno_…	weight.cat; 1_114107946; 1_120326614; 10_16783367; 10_16800979; 10_28037247; 10_68566498; 10_7415090; 11_3968573; 11_41260925; 11_41260936; 11_5685831; 12_65212859; 13_36638598; 13_36638618; 15_18071389; 15_18071398; 15_18164569; 15_5679319; 16_19872997; 16_33271532; 16_54922614; 17_1152421; 17_2873186; 17_48642410; 18_26367601; 18_34124824; 18_46192041; 2_36476709; 2_5036962; 2_80219805; 2_81836…	1_100466823; 1_50772385; 1_71305556; 1_81168473; 10_16783367; 10_37536599; 10_63533820; 11_3968573; 11_41260925; 11_5685831; 12_65212859; 13_36638598; 13_36638618; 14_19376840; 15_18071389; 15_18071398; 15_18071422; 16_33271532; 17_239831; 18_43886881; 18_46192041; 2_36476709; 2_60495265; 2_80219805; 2_80926285; 20_29100495; 20_55940742; 23_4947327; 23_52286135; 24_1755266; 24_30476473; 24_304764…
LID_105577	weight.cat; CD62L..DN.T.cells.1; peakno_831; peakno_970; peakno_1067; peakno_1390; peakno_2453; peakno_2848; peakno_3597; peakno_4129; peakno_5409; peakno_5961; peakno_9495; peakno_10157; peakno_11214; peakno_11247; peakno_16680; peakno_16874; peakno_16946; peakno_17152; peakno_19238; peakno_19978; peakno_20604; peakno_21080; peakno_22392; peakno_22712; peakno_23438; peakno_23463; peakno_25965	weight.cat; 1_114107946; 1_118774513; 1_120326614; 10_16783367; 10_63533820; 10_68566498; 11_20652886; 11_41260925; 11_41260936; 11_5685831; 13_36638598; 13_36638618; 15_18071389; 15_18071398; 16_19872997; 16_54922614; 17_1152421; 17_239831; 17_2873186; 17_48642410; 18_26367601; 18_26367637; 18_43633521; 18_43886881; 18_46192041; 2_36476709; 2_5036962; 2_80219805; 2_80563288; 2_81840498; 2_821505…	1_100466823; 1_118774513; 1_50772385; 10_16783367; 10_63533820; 11_41260925; 11_5685831; 12_35618338; 13_36638598; 13_36638618; 15_18071398; 16_54922614; 18_43886881; 18_46192041; 2_36476709; 2_80219805; 2_81836097; 2_84477827; 24_30476493; 24_33424379; 26_11720373; 26_19574047; 28_14658917; 28_39980987; 3_15919623; 3_52403117; 30_22088008; 30_38604834; 30_8890598; 33_26669263; 4_10693279; 7_1694…
LID_105604	weight.cat; CD62L..DN.T.cells.1; peakno_831; peakno_970; peakno_2453; peakno_2848; peakno_4129; peakno_5409; peakno_5961; peakno_6367; peakno_9495; peakno_11214; peakno_11247; peakno_16680; peakno_16946; peakno_17152; peakno_19238; peakno_19908; peakno_19978; peakno_20604; peakno_21080; peakno_22392; peakno_22712	weight.cat; 1_114107946; 1_118774513; 1_120326614; 1_39634941; 10_16783367; 10_63533820; 10_68566498; 11_3968573; 11_41260925; 11_41260936; 12_9441603; 13_36638598; 13_36638618; 14_737397; 15_18071398; 16_18029438; 16_19872997; 16_54922614; 17_1152421; 17_2873186; 18_26367601; 18_42936830; 18_43886881; 18_46192041; 2_36476709; 2_80219805; 2_81836097; 2_81840498; 2_82515381; 2_84477827; 20_2910049…	1_100466823; 1_114107946; 1_118774513; 1_120326614; 1_50772385; 1_98243029; 10_13095619; 10_16783367; 10_27603191; 10_62832071; 10_63533820; 11_3968573; 11_5685831; 11_68194441; 12_65212859; 13_36638598; 13_36638618; 15_18071398; 16_54922614; 17_239831; 17_48674052; 18_34124824; 18_43886881; 18_46192041; 2_36476709; 2_56177883; 2_60495265; 2_80219805; 2_81836097; 20_55940742; 20_55940752; 20_5595…
LID_105570	weight.cat; CD62L..DN.T.cells.1; peakno_331; peakno_485; peakno_831; peakno_970; peakno_1067; peakno_1390; peakno_1755; peakno_2165; peakno_2453; peakno_2848; peakno_3202; peakno_5409; peakno_5781; peakno_5961; peakno_6367; peakno_9495; peakno_11214; peakno_11247; peakno_11395; peakno_11535; peakno_13045; peakno_15543; peakno_16680; peakno_16946; peakno_17152; peakno_17815; peakno_19238; peakno_1…	weight.cat; 1_114107946; 1_118774513; 1_120326614; 10_16783367; 10_63533820; 10_68566498; 10_7415090; 11_3968573; 11_41260925; 11_41260936; 11_5685831; 12_65212859; 13_36638576; 13_36638598; 13_36638618; 15_18071389; 15_18071398; 16_19872997; 16_54922614; 17_1152421; 17_239831; 17_2873186; 18_26367601; 18_26367637; 18_42936830; 18_43886881; 18_46192041; 2_36476709; 2_5036962; 2_80219805; 2_805632…	1_100466823; 1_118774513; 1_50772385; 10_16783367; 10_63533820; 11_41260925; 11_5685831; 13_36638598; 13_36638618; 15_18071398; 16_54922614; 17_48674052; 18_43886881; 18_46192041; 2_36476709; 2_80219805; 2_81836097; 20_55940752; 24_30476493; 24_33424379; 24_46327592; 26_11720373; 26_19574047; 26_23372787; 28_14658917; 28_39980987; 3_15919623; 30_22088008; 30_38604834; 30_8890598; 32_30712431; 33_…
